# Supplementary material for: Latent Association Between Diets and Glioma Risk: A Mendelian Randomization Analysis
Source: Nutrients. 2025 Feb 5;17(3):582. doi: 10.3390/nu17030582 (PMC11819737; doi:10.3390/nu17030582)
Supplement: Supplementary file 1 [file nutrients-17-00582-s001.zip]

Archive with 32 entries (31 files):
- nutrients-3462880-supplementary/
- nutrients-3462880-supplementary/Sup_1.pdf
- nutrients-3462880-supplementary/Sup_10.pdf
- nutrients-3462880-supplementary/Sup_11.pdf
- nutrients-3462880-supplementary/Sup_12.pdf
- nutrients-3462880-supplementary/Sup_13.pdf
- nutrients-3462880-supplementary/Sup_14.pdf
- nutrients-3462880-supplementary/Sup_15.pdf
- nutrients-3462880-supplementary/Sup_16.pdf
- nutrients-3462880-supplementary/Sup_17.pdf
- nutrients-3462880-supplementary/Sup_18.pdf
- nutrients-3462880-supplementary/Sup_19.pdf
- nutrients-3462880-supplementary/Sup_2.pdf
- nutrients-3462880-supplementary/Sup_20.pdf
- nutrients-3462880-supplementary/Sup_21.pdf
- nutrients-3462880-supplementary/Sup_22.pdf
- nutrients-3462880-supplementary/Sup_23.pdf
- nutrients-3462880-supplementary/Sup_24.pdf
- nutrients-3462880-supplementary/Sup_25.pdf
- nutrients-3462880-supplementary/Sup_26.pdf
- nutrients-3462880-supplementary/Sup_27.pdf
- nutrients-3462880-supplementary/Sup_28.pdf
- nutrients-3462880-supplementary/Sup_29.pdf
- nutrients-3462880-supplementary/Sup_3.pdf
- nutrients-3462880-supplementary/Sup_30.pdf
- nutrients-3462880-supplementary/Sup_4.pdf
- nutrients-3462880-supplementary/Sup_5.pdf
- nutrients-3462880-supplementary/Sup_6.pdf
- nutrients-3462880-supplementary/Sup_7.pdf
- nutrients-3462880-supplementary/Sup_8.pdf
- nutrients-3462880-supplementary/Sup_9.pdf
- nutrients-3462880-supplementary/Sup_table.xlsx
