# Supplementary material for: Latent Association Between Diets and Glioma Risk: A Mendelian Randomization Analysis
Source: Nutrients. 2025 Feb 5;17(3):582. doi: 10.3390/nu17030582 (PMC11819737; doi:10.3390/nu17030582)
Supplement: Supplementary file 1 [file nutrients-17-00582-s001.zip › nutrients-3462880-supplementary/Sup_table.xlsx]

## Sheet: Sup_table1
Supplementary Table 1. IVW method and sensitivity analyses for Mendelian randomization analyses of 22 dietary intakes on Glioma Subtypes (All-Glioma, GBM, Non-GBM).
Exposure	Outcome	Method	nSNP	b	SE	P value	OR	OR_lci95	OR_uci95
Alcohol	Glioma	MR Egger	80	-0.168793	0.196612360214402	0.393243975537118	0.844683922247089	0.574558704006841	1.24180683980071
Alcohol	Glioma	Weighted median	80	-0.0416287	0.169699230527357	0.806217410991834	0.959225876267495	0.687812373938502	1.33774022766187
Alcohol	Glioma	Inverse variance weighted	80	-0.13811	0.0969728171097933	0.154383872413235	0.871002645126733	0.720235536252505	1.05332987561974
Alcohol	Glioma	Simple mode	80	0.264481866418338	0.441480437131436	0.550834024895165	1.30275579934934	0.548361909971454	3.09498643482855
Alcohol	Glioma	Weighted mode	80	-0.0272988	0.183683542914312	0.882233191989882	0.973070427215827	0.678874796755927	1.3947580037537
Alcohol	GBM	MR Egger	81	0.0721268386994396	0.234886006352662	0.759596800007475	1.07479166059492	0.67824294195786	1.70319076281101
Alcohol	GBM	Weighted median	81	0.244252702668541	0.204153852873035	0.231534706451707	1.27666690686399	0.855654291947801	1.90483283543336
Alcohol	GBM	Inverse variance weighted	81	0.0331584535891641	0.115355450892297	0.773770905705695	1.03371432200947	0.824532903831893	1.29596441156139
Alcohol	GBM	Simple mode	81	-0.054541	0.4671492202387	0.907348456758585	0.946919650015129	0.379024850316218	2.36569402464429
Alcohol	GBM	Weighted mode	81	0.208478083520804	0.208612914546207	0.320636607815761	1.23180193300366	0.818400683654784	1.85402582433766
Alcohol	non-GBM	MR Egger	77	-0.233277	0.239399876540522	0.332979397435154	0.791934540495463	0.495345242716428	1.2661074788777
Alcohol	non-GBM	Weighted median	77	-0.316632	0.21437727044074	0.139679726202108	0.728598860491097	0.478637664939931	1.10909846506866
Alcohol	non-GBM	Inverse variance weighted	77	-0.261367	0.119654247495489	0.0289365649818345	0.769998498855962	0.609029215957576	0.973512719432059
Alcohol	non-GBM	Simple mode	77	-1.06019	0.475617282647305	0.0287629311253126	0.346389549881746	0.136367593717608	0.879869747615747
Alcohol	non-GBM	Weighted mode	77	-0.360259	0.199627428673187	0.0750896003472768	0.697495521476047	0.471644881472904	1.03149641094343
Beef	Glioma	MR Egger	11	-2.95526	2.75629660724209	0.31154393886584	0.0520651057852604	0.000234606325450296	11.5545701303125
Beef	Glioma	Weighted median	11	-0.478197	0.686795788098769	0.486258132002047	0.619900011395926	0.161327820727089	2.38195757183587
Beef	Glioma	Inverse variance weighted	11	-0.133056	0.53776923184155	0.80458217135635	0.875416438219008	0.305109890404016	2.51173090223092
Beef	Glioma	Simple mode	11	-0.820263	1.14927964218705	0.491722396398859	0.440315874795443	0.0462889961140966	4.18842675090622
Beef	Glioma	Weighted mode	11	-0.618486	1.1289164635483	0.59580541252765	0.538759323603454	0.0589442851760758	4.92433843081809
Beef	GBM	MR Egger	11	-1.34856	3.36450875545223	0.697901712996369	0.259613487308089	0.000355139992200007	189.781957179042
Beef	GBM	Weighted median	11	0.240763123303566	0.863730910735325	0.780438348111936	1.27221964042736	0.234066629725857	6.91488067045181
Beef	GBM	Inverse variance weighted	11	-0.341749	0.655375680952631	0.602049265978071	0.710526189605445	0.196658647701375	2.56712568715432
Beef	GBM	Simple mode	11	0.309102169794343	1.49183841551258	0.840015525826646	1.3622	0.07317502354727	25.3582840642717
Beef	GBM	Weighted mode	11	0.432998686842049	1.25854774613372	0.737936297203888	1.54187419597494	0.130843294688444	18.1696436326694
Beef	non-GBM	MR Egger	12	-2.40778	3.49810506465617	0.506910202377857	0.0900147994697365	9.47691038722231e-05	85.4990053984437
Beef	non-GBM	Weighted median	12	-0.446095	0.941981483039858	0.635805632789656	0.640122693534962	0.101025823246551	4.05596361019948
Beef	non-GBM	Inverse variance weighted	12	-0.372142	0.677049728868715	0.582557378041367	0.689256060916012	0.182837060196579	2.59834585503988
Beef	non-GBM	Simple mode	12	0.0858554333850501	1.75816776755652	0.961928286989426	1.08964879008095	0.0347299312763588	34.1876428224643
Beef	non-GBM	Weighted mode	12	-0.181698	1.70871496091337	0.917230291068669	0.833853281289684	0.0292820922093448	23.7452737238385
Beer	Glioma	MR Egger	18	-0.769884	1.19319026340986	0.527922037543703	0.463066842947985	0.0446662640126847	4.80073509118466
Beer	Glioma	Weighted median	18	1.08798415595666	0.500926473488693	0.0298599010555319	2.9682844390025	1.11200897620079	7.92323866029073
Beer	Glioma	Inverse variance weighted	18	0.946266782438729	0.372642799972949	0.0111061819757735	2.57607463861179	1.24096201142363	5.34759362704898
Beer	Glioma	Simple mode	18	1.96700664786013	0.928948739890826	0.0492644622145453	7.14924422169957	1.15750533689276	44.1567665499584
Beer	Glioma	Weighted mode	18	1.65924333458411	0.849123588957837	0.0673476425068653	5.25533281102944	0.994973774185671	27.7580411376036
Beer	GBM	MR Egger	15	-2.49836	1.45421337437254	0.109502949138926	0.0822196544098009	0.00475471218121815	1.42176251971054
Beer	GBM	Weighted median	15	-0.115216	0.657881793452339	0.860976019939389	0.891173570851597	0.245449420094494	3.23565781120459
Beer	GBM	Inverse variance weighted	15	0.116463681376959	0.498046958753266	0.815108601614821	1.12351670514652	0.423285512244906	2.98212376806543
Beer	GBM	Simple mode	15	-0.487506	1.15840664055933	0.680259172523835	0.614155964838894	0.0634195323223529	5.94749811824534
Beer	GBM	Weighted mode	15	-0.556328	0.973849573117391	0.576875081677648	0.573310301460556	0.0850026085762075	3.86676017673173
Beer	non-GBM	MR Egger	18	1.36235042325436	1.5748684206263	0.399792420008419	3.90536177581159	0.178281470768039	85.5492751673241
Beer	non-GBM	Weighted median	18	1.96388	0.650407916017894	0.00253226841184117	7.12692468333294	1.99188276650601	25.5000225394777
Beer	non-GBM	Inverse variance weighted	18	1.57187489317472	0.490486201324476	0.00135190141545093	4.81566859917284	1.84139224165887	12.594092411385
Beer	non-GBM	Simple mode	18	2.37554943274122	1.08739629410331	0.0432108188262407	10.7569217677575	1.27666689873187	90.6355181861402
Beer	non-GBM	Weighted mode	18	2.25065429999476	0.97276977506277	0.0334614447538725	9.49394569319963	1.41061466337576	63.8976803273266
Bread	Glioma	MR Egger	26	0.557889762267091	1.38879957979496	0.691454869665576	1.74698206035031	0.11484666201549	26.574096849016
Bread	Glioma	Weighted median	26	-0.71607	0.411377808930867	0.0817427036725598	0.48866893360444	0.218194033160619	1.09442647542206
Bread	Glioma	Inverse variance weighted	26	-0.353448	0.312935279812635	0.258703867759031	0.702262610200859	0.380297664702896	1.29680726299335
Bread	Glioma	Simple mode	26	-1.70598	0.971105814148314	0.0912058233463778	0.181594372235838	0.0270695121066095	1.21821612069899
Bread	Glioma	Weighted mode	26	-1.35487	0.765944291544987	0.089113253620947	0.257980805034043	0.0574913425220193	1.15763683445942
Bread	GBM	MR Egger	25	-0.392953	1.61154488297746	0.809519743296895	0.675060771128964	0.0286792753158858	15.8897684721067
Bread	GBM	Weighted median	25	-0.924218	0.543718622691071	0.0891667424292597	0.396841571345952	0.136708187511047	1.15196635706694
Bread	GBM	Inverse variance weighted	25	-0.319219	0.367296384682719	0.384790390371841	0.726716626467689	0.353766008906677	1.49284284495489
Bread	GBM	Simple mode	25	-1.30942	1.17491285976026	0.276108825851892	0.269976612679392	0.0269910716155182	2.70042525291706
Bread	GBM	Weighted mode	25	-1.06826	1.03549162513833	0.312524603639761	0.343607011128158	0.0451475046140556	2.61511193377605
Bread	non-GBM	MR Egger	25	1.59876095301732	1.61783257934747	0.333331808889053	4.94689918498512	0.207589874595689	117.885381423679
Bread	non-GBM	Weighted median	25	-0.753838	0.540321488123882	0.16296570027808	0.470556931466809	0.163185377038753	1.35688521710421
Bread	non-GBM	Inverse variance weighted	25	-0.620568	0.374272231973553	0.0973042353553483	0.537639027787509	0.258168844840391	1.11963829089836
Bread	non-GBM	Simple mode	25	-1.02285	1.09289571404268	0.358643816208656	0.359569277978417	0.0422173496436804	3.0624865548677
Bread	non-GBM	Weighted mode	25	-1.26207	0.882459184184872	0.165557907743701	0.283067471679869	0.0502025229826997	1.59607901680252
Cereal	Glioma	MR Egger	30	-0.702445	1.15238	0.547069708782707	0.495372716455563	0.0517610428292633	4.74090386891952
Cereal	Glioma	Weighted median	30	-0.330397	0.406448149145586	0.416281856885076	0.718638291417195	0.323992311985252	1.59399150778162
Cereal	Glioma	Inverse variance weighted	30	-0.356499	0.285848895850348	0.212339385651671	0.700123255139408	0.399811250682606	1.22600995232155
Cereal	Glioma	Simple mode	30	0.0130103042881373	0.845609077940523	0.987829820690497	1.01309530653197	0.193131593951409	5.31431486230753
Cereal	Glioma	Weighted mode	30	-0.0702941	0.689318843165384	0.919477490699465	0.932119685576998	0.241385753758638	3.59941336516869
Cereal	GBM	MR Egger	31	-1.38486	1.40882971522741	0.333744309125106	0.250358589498779	0.0158249531307331	3.96079677570042
Cereal	GBM	Weighted median	31	-0.596142	0.473749956735809	0.208266516658252	0.550933294174096	0.217688212991047	1.39432213834198
Cereal	GBM	Inverse variance weighted	31	-0.392762	0.345775172535258	0.256003439797194	0.675189511140766	0.342843498533218	1.32970547175284
Cereal	GBM	Simple mode	31	-0.731806	0.927842594470561	0.43646601383088	0.481039630313441	0.0780522264932419	2.96467040504126
Cereal	GBM	Weighted mode	31	-0.782028	0.811821964010467	0.343098396219274	0.457477515484788	0.0931821973200125	2.24598349463032
Cereal	non-GBM	MR Egger	32	0.372861610791716	1.4684348646488	0.801291394235793	1.45188340093483	0.0816534894400346	25.8159868533011
Cereal	non-GBM	Weighted median	32	-0.204444	0.518819076345409	0.69353957557713	0.815100505330522	0.294837994830498	2.25340303976775
Cereal	non-GBM	Inverse variance weighted	32	-0.397704	0.357080231070263	0.265379698649558	0.671861052176679	0.333677280106373	1.35279595089019
Cereal	non-GBM	Simple mode	32	-0.0229886	0.987855567233933	0.981583054656781	0.977273588647567	0.14097318999019	6.77478935629219
Cereal	non-GBM	Weighted mode	32	0.0287551049640724	0.825262717967652	0.972427869786133	1.0291725243687	0.204178672627836	5.18759413646537
Cheese	Glioma	MR Egger	47	-1.22818	0.772697915547604	0.118955803172902	0.292824461741927	0.0643981823494649	1.33149977633121
Cheese	Glioma	Weighted median	47	-0.433292	0.281426022921422	0.123650524236845	0.648371140602593	0.37348142658302	1.12558511895065
Cheese	Glioma	Inverse variance weighted	47	-0.264959	0.189583462106699	0.162238144186368	0.767237606608992	0.529118785885011	1.11251681228914
Cheese	Glioma	Simple mode	47	-0.603493	0.636296864093826	0.347859151339644	0.546898114217868	0.157137413629748	1.90341396377951
Cheese	Glioma	Weighted mode	47	-0.586551	0.505983471178775	0.252344852016044	0.556242434330656	0.206329958708646	1.49956723534753
Cheese	GBM	MR Egger	48	-0.526653	0.938958649192664	0.577594588154445	0.590578585168053	0.0937605092077042	3.7199356979435
Cheese	GBM	Weighted median	48	0.42299223109668	0.340898350974447	0.214673617722287	1.52652243651516	0.782572634828891	2.97770538538408
Cheese	GBM	Inverse variance weighted	48	0.158860548983662	0.229659319454998	0.489111531191402	1.17217447436102	0.747312592781994	1.83857867726892
Cheese	GBM	Simple mode	48	0.489553251267845	0.715067604466429	0.49694288027152	1.63158714762183	0.401728314473089	6.62655960353793
Cheese	GBM	Weighted mode	48	0.430597179378601	0.613861332544494	0.486476943032116	1.53817581620637	0.461824175702607	5.12312903057228
Cheese	non-GBM	MR Egger	49	-2.63622	1.00970146292822	0.0120808652164257	0.0716314057599154	0.00989984141563938	0.518297018681107
Cheese	non-GBM	Weighted median	49	-0.700542	0.365556652719901	0.0553180245318665	0.496316336799319	0.242432291215055	1.01607712792428
Cheese	non-GBM	Inverse variance weighted	49	-0.569585	0.250397418231356	0.0229225503212616	0.56576030899882	0.346329822920059	0.924219359856638
Cheese	non-GBM	Simple mode	49	-0.919523	0.947637318747417	0.336745429778154	0.39870930697237	0.0622316338131836	2.55447433605239
Cheese	non-GBM	Weighted mode	49	-0.501231	0.816199678547772	0.542047202760221	0.605784763286118	0.122336247047549	2.99972566010614
Coffee	Glioma	MR Egger	32	0.311080290197027	0.465963385298576	0.509488146024109	1.36489880478082	0.547601226942798	3.40202
Coffee	Glioma	Weighted median	32	0.0222182946891481	0.361662284182292	0.951013720904527	1.02246695921765	0.503264308684959	2.07731536818801
Coffee	Glioma	Inverse variance weighted	32	-0.0258297	0.237197574052769	0.913285683639176	0.97450107549673	0.612175115146227	1.55127564425327
Coffee	Glioma	Simple mode	32	-1.01539	0.81769668916827	0.223633530884787	0.36225961058501	0.0729428020405576	1.79910864115469
Coffee	Glioma	Weighted mode	32	0.204704328789751	0.355961538274363	0.569391786669276	1.22716217479234	0.610803310184389	2.46548598891263
Coffee	GBM	MR Egger	32	0.0364842880417591	0.540623093553811	0.946642880671689	1.03715800810642	0.359465535127949	2.99249
Coffee	GBM	Weighted median	32	-0.12134	0.398456402137808	0.760727288875421	0.885732510054858	0.405629608731802	1.9340848460764
Coffee	GBM	Inverse variance weighted	32	0.0758257243469817	0.280766657323423	0.787108940796904	1.07877455363427	0.62221043469986	1.87035522496529
Coffee	GBM	Simple mode	32	-0.670469	0.830303371116578	0.425532087421283	0.511468693383916	0.100473274888122	2.60367968102109
Coffee	GBM	Weighted mode	32	0.0333661343022866	0.431813668904294	0.938905529968843	1.03392902683129	0.443530522934222	2.4102269793117
Coffee	non-GBM	MR Egger	32	0.341852598222069	0.586395833581199	0.564268764103547	1.40755	0.445979079239473	4.44237184014193
Coffee	non-GBM	Weighted median	32	0.149341352415353	0.455089407498553	0.742791998394953	1.16106925536674	0.475858905226819	2.83294438950411
Coffee	non-GBM	Inverse variance weighted	32	-0.0842294	0.295268717894851	0.775442257562463	0.919220367926557	0.51532573585814	1.63967375587009
Coffee	non-GBM	Simple mode	32	-0.95396	0.966583847898821	0.331313106143661	0.385212499609897	0.0579332095307935	2.56137491876453
Coffee	non-GBM	Weighted mode	32	0.320853715270093	0.442061702248273	0.473398419530028	1.37830394132593	0.579501387942298	3.27820052583508
Cooked_vegetable	Glioma	MR Egger	13	-3.53851	5.6763531977435	0.545744669056184	0.0290564995005229	4.2799027938978e-07	1972.6620063139
Cooked_vegetable	Glioma	Weighted median	13	1.86070822147618	0.691904375800057	0.00716114073199791	6.42828781114979	1.65628251938957	24.9491760609818
Cooked_vegetable	Glioma	Inverse variance weighted	13	1.61365189794039	0.526979785418226	0.00219807991865042	5.02111438414064	1.78741692417625	14.105041368702
Cooked_vegetable	Glioma	Simple mode	13	1.88013484457504	1.15330247436199	0.129005073330603	6.55438862635335	0.683630299577749	62.8409979660129
Cooked_vegetable	Glioma	Weighted mode	13	1.81515184987978	1.03235899068258	0.104156232147992	6.14200876992946	0.81198633168849	46.4592447651729
Cooked_vegetable	GBM	MR Egger	13	5.06609910560813	7.27082476767719	0.500405855932156	158.554614605252	0.000102595402205957	245035988.670848
Cooked_vegetable	GBM	Weighted median	13	2.05301207030997	0.851272659794725	0.0158784532802024	7.79133384340949	1.46890563435438	41.326605085928
Cooked_vegetable	GBM	Inverse variance weighted	13	1.87922964916873	0.643510012602266	0.00349716618825569	6.54845830833088	1.85512118815696	23.1156360510068
Cooked_vegetable	GBM	Simple mode	13	2.27485228253908	1.39008084825124	0.127676065893277	9.72648213519183	0.637815527029983	148.325731684106
Cooked_vegetable	GBM	Weighted mode	13	2.38408779275803	1.34813707117311	0.102377916731518	10.8491614659759	0.772393713992247	152.388998489438
Cooked_vegetable	non-GBM	MR Egger	13	-9.37687	7.47374768980867	0.23561209436662	8.46595803994134e-05	3.68038833240325e-11	194.741530134257
Cooked_vegetable	non-GBM	Weighted median	13	1.43675095422589	0.905993690222016	0.112778133711365	4.20700483644362	0.712484815525729	24.8410763404134
Cooked_vegetable	non-GBM	Inverse variance weighted	13	2.23508927264524	0.692295529210157	0.00124432990763739	9.3473162746003	2.40654000991674	36.3061994304555
Cooked_vegetable	non-GBM	Simple mode	13	1.10140700037271	1.57495923613091	0.497681434493366	3.00839586165563	0.137310141869398	65.9124339776376
Cooked_vegetable	non-GBM	Weighted mode	13	1.15114407633511	1.37348458272916	0.418345072722741	3.1618081911441	0.214191306902488	46.6733742940237
Driet_fruit	Glioma	MR Egger	30	-0.665947	1.51107338714113	0.662805879295608	0.513786554991343	0.026578538790453	9.93194645390712
Driet_fruit	Glioma	Weighted median	30	0.647545236452435	0.44726882952493	0.147679607155294	1.91084439588772	0.79524767702761	4.59143284635931
Driet_fruit	Glioma	Inverse variance weighted	30	0.391104957803231	0.313403494749695	0.212057470730047	1.47861369731462	0.79998212772607	2.73293413704243
Driet_fruit	Glioma	Simple mode	30	1.31176540945352	1.02654442682933	0.211438378148768	3.71272240517953	0.496455380738231	27.7654512222726
Driet_fruit	Glioma	Weighted mode	30	1.2902820911808	1.01834496938554	0.215222820941238	3.63381147735579	0.493775633179133	26.7420766957375
Driet_fruit	GBM	MR Egger	30	0.309340333743682	1.81195402376964	0.865670097160527	1.36252600517989	0.0390821455103567	47.5019242303244
Driet_fruit	GBM	Weighted median	30	0.163896472988131	0.546407534430311	0.764213154566605	1.17809234439908	0.403708460279358	3.43788081867623
Driet_fruit	GBM	Inverse variance weighted	30	0.246692529331838	0.384767000131346	0.521426637523963	1.27978555575782	0.602028320400254	2.72055485302989
Driet_fruit	GBM	Simple mode	30	0.347636981859248	1.1394402120954	0.762473198842746	1.41571822504764	0.15172800015067	13.2095466277928
Driet_fruit	GBM	Weighted mode	30	-0.0924152	1.09781039692657	0.933490651516399	0.911726508735008	0.106020416743424	7.8404259506147
Driet_fruit	non-GBM	MR Egger	30	0.165633878438254	1.86592752603928	0.929898500788717	1.18014094757082	0.0304525948228809	45.7344493706957
Driet_fruit	non-GBM	Weighted median	30	0.570747512340132	0.561178457231828	0.309128828452823	1.7695893470299	0.589098271948521	5.31566057181601
Driet_fruit	non-GBM	Inverse variance weighted	30	0.364013959698558	0.413458190218377	0.378635624332896	1.4390943033405	0.639950727976097	3.23617479185746
Driet_fruit	non-GBM	Simple mode	30	0.709470726305439	1.15430622278877	0.543592110159205	2.03291500541997	0.211618644609045	19.5292027642304
Driet_fruit	non-GBM	Weighted mode	30	0.638186277133359	1.01794339065146	0.535605514895568	1.89304430600587	0.257436351378823	13.9203990629431
Fresh_fruit	Glioma	MR Egger	38	-0.219307	1.28624696597371	0.865570342228887	0.803075019782614	0.0645476738773605	9.99152174909046
Fresh_fruit	Glioma	Weighted median	38	0.666147627245085	0.544822633174649	0.221447885973993	1.94672335262087	0.669178302272692	5.66326164307569
Fresh_fruit	Glioma	Inverse variance weighted	38	0.628509152335999	0.375433000456063	0.0941126403090063	1.87481343349554	0.898220649649331	3.91320931197429
Fresh_fruit	Glioma	Simple mode	38	1.13157552124718	1.20151357735201	0.352408119099055	3.1005376168565	0.294230710331739	32.6727740374325
Fresh_fruit	Glioma	Weighted mode	38	0.824195365030432	0.81142140368099	0.31634827999093	2.28004542275856	0.464780240498525	11.1850863631084
Fresh_fruit	GBM	MR Egger	38	-0.321006	1.5026380656646	0.832042318120491	0.725419011563775	0.0381520246154352	13.7930489310197
Fresh_fruit	GBM	Weighted median	38	0.0101844136368725	0.639162634870448	0.98728705009112	1.01023645128505	0.288640199565382	3.53581271438191
Fresh_fruit	GBM	Inverse variance weighted	38	-0.214246	0.430996005188506	0.619121209523639	0.807149414916783	0.346802907809494	1.87856030999135
Fresh_fruit	GBM	Simple mode	38	1.94951022018439	1.42210713681174	0.178677386814495	7.02524591418029	0.432652779336417	114.073184114069
Fresh_fruit	GBM	Weighted mode	38	0.803819599077706	0.99649882422893	0.425026527634303	2.23405785784339	0.316852758762101	15.7518417440674
Fresh_fruit	non-GBM	MR Egger	40	0.563637511140946	1.60111444110178	0.726761897247785	1.75705218707655	0.0761883440343404	40.5210590575243
Fresh_fruit	non-GBM	Weighted median	40	0.951550652833141	0.653189973679385	0.145178571324791	2.58972230763294	0.719857721462996	9.31664887475468
Fresh_fruit	non-GBM	Inverse variance weighted	40	0.579931914079762	0.458707656963563	0.206131894010463	1.7859168308196	0.726777359726833	4.38855019892687
Fresh_fruit	non-GBM	Simple mode	40	1.43930295513836	1.31327759453502	0.279816993250342	4.21775482778456	0.321511768772469	55.3306519858357
Fresh_fruit	non-GBM	Weighted mode	40	1.51466925461387	1.06121918445722	0.161454075046816	4.54791667560726	0.56817810349384	36.4032791145581
Hot_drink_temperature	Glioma	MR Egger	42	-0.356957	1.5254145978664	0.816173594223467	0.69980273747438	0.0351978809287153	13.9134475842012
Hot_drink_temperature	Glioma	Weighted median	42	-0.740211	0.497263548418971	0.13660099903153	0.477013295236563	0.179991172534397	1.26418246310919
Hot_drink_temperature	Glioma	Inverse variance weighted	42	-0.512971	0.35582538062855	0.149404989173364	0.59871427272018	0.298081438025201	1.20255317719096
Hot_drink_temperature	Glioma	Simple mode	42	-1.61351	1.18073969393516	0.179222140364668	0.199187270214055	0.0196877307755075	2.01524335474381
Hot_drink_temperature	Glioma	Weighted mode	42	-1.58138	1.05756612844522	0.142494548343515	0.205691640611071	0.025882020678186	1.63468886542283
Hot_drink_temperature	GBM	MR Egger	42	-2.76059	1.82332201353785	0.137877493843362	0.0632546316858631	0.00177439089560076	2.2549419294442
Hot_drink_temperature	GBM	Weighted median	42	-0.839867	0.607463388692068	0.166793398064533	0.431767815174306	0.131270455013067	1.42014778726741
Hot_drink_temperature	GBM	Inverse variance weighted	42	-0.781468	0.427434443218668	0.0675080538935558	0.457733391448927	0.198049181481395	1.05791832150046
Hot_drink_temperature	GBM	Simple mode	42	-0.966068	1.33218865983346	0.472464213144923	0.380576379862718	0.0279550292106959	5.18112071419317
Hot_drink_temperature	GBM	Weighted mode	42	-1.03399	1.13302535849491	0.366794570174742	0.355587108307097	0.0385918281067223	3.27639808211569
Hot_drink_temperature	non-GBM	MR Egger	43	0.339284626751716	1.96104684336268	0.863493309302014	1.40394288805356	0.0300657933732482	65.5580781936048
Hot_drink_temperature	non-GBM	Weighted median	43	-1.26635	0.656252560710583	0.0536473435686698	0.281857691956587	0.0778782948840962	1.0201014112254
Hot_drink_temperature	non-GBM	Inverse variance weighted	43	-0.851027	0.452382534188536	0.0599431129270087	0.426976047434208	0.175925067166637	1.03628520948556
Hot_drink_temperature	non-GBM	Simple mode	43	-2.09753	1.46506147452945	0.159629015014351	0.122758955026033	0.00694972595111383	2.1683964439876
Hot_drink_temperature	non-GBM	Weighted mode	43	-1.94736	1.43135367530248	0.180927798425046	0.142649948320956	0.00862737693647448	2.35865523273251
Lamb/mutton	Glioma	MR Egger	25	-1.08035	1.66991853392652	0.52407160592242	0.339477735503796	0.012863168056216	8.95931176512109
Lamb/mutton	Glioma	Weighted median	25	-0.416997	0.574609329276765	0.468019178043492	0.659022704304265	0.213689430416519	2.03243990094389
Lamb/mutton	Glioma	Inverse variance weighted	25	-0.582873	0.393992614290854	0.139032957214159	0.558291871633003	0.257921782167211	1.20846642463649
Lamb/mutton	Glioma	Simple mode	25	-1.11283	1.15030443410356	0.342983630241422	0.328629233639873	0.0344784149639054	3.13231258791305
Lamb/mutton	Glioma	Weighted mode	25	-1.50764	1.18838091181434	0.21673226953719	0.221431221626422	0.0215609852331195	2.27409765281285
Lamb/mutton	GBM	MR Egger	25	-1.66908	2.03931624154885	0.421500272933839	0.18842116986662	0.00346121571124994	10.2572449149911
Lamb/mutton	GBM	Weighted median	25	-0.0804502	0.664831312385477	0.903684323110429	0.922700832008029	0.250694654845818	3.39607091308716
Lamb/mutton	GBM	Inverse variance weighted	25	-0.190412	0.481803798684706	0.692690175610098	0.826618329841267	0.321503243216878	2.12532183623613
Lamb/mutton	GBM	Simple mode	25	0.204020985986336	1.44786860186252	0.889116102306471	1.22632388880254	0.071804978013696	20.9438164574181
Lamb/mutton	GBM	Weighted mode	25	0.175090319834245	1.4695851011301	0.906153986606428	1.19135381463223	0.0668505011799007	21.2313129533501
Lamb/mutton	non-GBM	MR Egger	24	-0.114637	2.27499619971501	0.960266321099442	0.891689732716913	0.0103204326988084	77.042368536017
Lamb/mutton	non-GBM	Weighted median	24	-0.638072	0.766185498721353	0.40496318690853	0.528310232641127	0.117678943143341	2.37180666700367
Lamb/mutton	non-GBM	Inverse variance weighted	24	-0.997925	0.526904034635343	0.0582328767540762	0.368643578100202	0.131249272205196	1.03541974283908
Lamb/mutton	non-GBM	Simple mode	24	-3.08091	1.56286206148284	0.0608343740139694	0.0459175201062536	0.00214606751676159	0.982456812863837
Lamb/mutton	non-GBM	Weighted mode	24	0.191727518279103	1.30828337058272	0.884765017147312	1.21134040387421	0.093246580808539	15.736186370962
Non-oily fish	Glioma	MR Egger	9	2.97394210376381	2.75380058831501	0.315966508255955	19.5689104188365	0.088610311162476	4321.64439958102
Non-oily fish	Glioma	Weighted median	9	0.213128142664361	0.786617000986793	0.78643509465857	1.23754322316935	0.264836882760371	5.78285476422149
Non-oily fish	Glioma	Inverse variance weighted	9	0.0921844380435296	0.602245977546197	0.878344846185851	1.09656705211248	0.336816274120197	3.57007482170989
Non-oily fish	Glioma	Simple mode	9	-1.42416	1.38811914883977	0.334926586571962	0.240709876389632	0.0158453937693896	3.65666170464276
Non-oily fish	Glioma	Weighted mode	9	0.881151548437368	1.24631448398507	0.499635357799028	2.41367757332396	0.209794910910935	27.7692123353761
Non-oily fish	GBM	MR Egger	10	0.869143610038582	3.12795398654694	0.788163244283661	2.38486760206542	0.00518675922514936	1096.56015104836
Non-oily fish	GBM	Weighted median	10	1.23009770760468	0.888915248111045	0.166413918925028	3.42156383276412	0.59919021399714	19.5382013727871
Non-oily fish	GBM	Inverse variance weighted	10	1.12632634758022	0.660345089065417	0.0880707966147354	3.08430499763589	0.845396080617552	11.2526394864436
Non-oily fish	GBM	Simple mode	10	-0.100158	1.35113070476618	0.942529304644298	0.904694661283262	0.0640318947430404	12.7822616125754
Non-oily fish	GBM	Weighted mode	10	-0.00153909	1.27349166746638	0.999062074479506	0.998462094612005	0.0822836579855741	12.115729645269
Non-oily fish	non-GBM	MR Egger	10	0.685832158599389	3.35344634339898	0.843057867531126	1.98542333538893	0.00277550469995641	1420.24829601939
Non-oily fish	non-GBM	Weighted median	10	-0.787736	0.963655205597901	0.413673904175442	0.454873657243612	0.0688035609113384	3.0072577830791
Non-oily fish	non-GBM	Inverse variance weighted	10	-0.992749	0.722431119374959	0.169386617665964	0.370556810466165	0.0899309158222673	1.52686479980067
Non-oily fish	non-GBM	Simple mode	10	-2.56525	1.57273218741938	0.13731016202386	0.0768997204860679	0.0035252351892441	1.67749573954054
Non-oily fish	non-GBM	Weighted mode	10	-2.54024	1.61789146809235	0.150841049711647	0.0788477513458577	0.00330835642396418	1.87917113381902
Oily fish	Glioma	MR Egger	46	-1.43891	0.868579147535603	0.104709480586185	0.237185194388754	0.0432253063010619	1.30147872279736
Oily fish	Glioma	Weighted median	46	0.194385563327958	0.318979506045381	0.542260475644081	1.21456448421437	0.649979621240917	2.2695586724682
Oily fish	Glioma	Inverse variance weighted	46	0.233788616649247	0.213041705931171	0.272473447325692	1.26337740703053	0.832124569030443	1.91812924650803
Oily fish	Glioma	Simple mode	46	0.674525272735359	0.74889592652353	0.372546835958653	1.96310081724559	0.452344716247951	8.51953096885046
Oily fish	Glioma	Weighted mode	46	0.599002121770263	0.642184967984305	0.355923681848222	1.82030145460331	0.517016538574802	6.40888083534976
Oily fish	GBM	MR Egger	46	-1.08421	1.02901776457339	0.297799350708188	0.33816721872575	0.0450001437647977	2.5412600550438
Oily fish	GBM	Weighted median	46	0.374932218117259	0.374668470246601	0.316969957186054	1.45489279590307	0.698082503347822	3.03218177997505
Oily fish	GBM	Inverse variance weighted	46	0.461176731669948	0.258488200743086	0.0744024315785758	1.58593911218206	0.955557688635293	2.63218317163141
Oily fish	GBM	Simple mode	46	2.08452851211426	0.933282687841912	0.0305289048800706	8.04079944828746	1.29084164542748	50.087054439717
Oily fish	GBM	Weighted mode	46	-0.538648	0.89810296669269	0.551672889702844	0.583536487287245	0.100366166842251	3.39272528491334
Oily fish	non-GBM	MR Egger	42	-1.25174	1.22863453315388	0.314417586542587	0.286006423307043	0.025735994718069	3.17841509795836
Oily fish	non-GBM	Weighted median	42	-0.127966	0.399817339850333	0.748921893828165	0.879883258859017	0.401877474426769	1.92644424852291
Oily fish	non-GBM	Inverse variance weighted	42	0.293650744614736	0.295753118554738	0.320762853770851	1.34131536023818	0.75124355834447	2.39486498836095
Oily fish	non-GBM	Simple mode	42	-0.296607	0.845549900176803	0.727545321108375	0.743336347686618	0.141722486728494	3.89880913429519
Oily fish	non-GBM	Weighted mode	42	-0.214752	0.660014134382004	0.746552031297287	0.806741453709791	0.221268198587219	2.94137059590714
Pork	Glioma	MR Egger	10	2.61990363262486	4.12178571931848	0.542772323652326	13.7343999732279	0.00425867850363936	44293.9617215531
Pork	Glioma	Weighted median	10	1.40367179690348	0.818995896281623	0.0865482749925087	4.07011720730497	0.817454398180751	20.2651721222216
Pork	Glioma	Inverse variance weighted	10	1.15228099387174	0.629113968110639	0.0670120203770204	3.16540495054606	0.922394397730377	10.862802859163
Pork	Glioma	Simple mode	10	1.74002203335159	1.32304	0.220972457718668	5.6974689556257	0.426076561018994	76.186196261736
Pork	Glioma	Weighted mode	10	1.5656718809927	1.22601893005604	0.233550031771728	4.78588940402806	0.432866798976159	52.9140544891953
Pork	GBM	MR Egger	11	3.25756536648359	5.69433706050917	0.581279300184747	25.9861932072272	0.000369509069659388	1827511.94179297
Pork	GBM	Weighted median	11	1.92826540862973	1.02909587118988	0.0609652901673925	6.87757011518474	0.915062876206058	51.6914978404509
Pork	GBM	Inverse variance weighted	11	1.23762642738623	0.812685837400383	0.127787677507588	3.44742104178058	0.701006714230499	16.9537774718141
Pork	GBM	Simple mode	11	2.39074987954481	1.69130456574909	0.187858332213801	10.9216808181137	0.396845965691763	300.57786195413
Pork	GBM	Weighted mode	11	2.11356199394536	1.54691630881223	0.201777490386504	8.27767385834756	0.399159588322326	171.660374721701
Pork	non-GBM	MR Egger	10	-0.672599	5.40537324324426	0.904043351355034	0.510380308255915	1.27863714407647e-05	20372.3206589269
Pork	non-GBM	Weighted median	10	0.804909922437233	1.03501828248255	0.436759449174164	2.23649503172469	0.294132212241088	17.0056519441311
Pork	non-GBM	Inverse variance weighted	10	0.122559570605263	0.827386286944322	0.882241280543504	1.13038645587373	0.223327147858308	5.72153252247447
Pork	non-GBM	Simple mode	10	1.01096359761107	1.65293331127734	0.555923020648831	2.74824794467868	0.107659082025508	70.1554074522114
Pork	non-GBM	Weighted mode	10	0.955443381104641	1.58437891658809	0.56136902283067	2.5998230398231	0.116491229111397	58.0222209856805
Poultry	Glioma	MR Egger	6	-37.6154	27.1966997093151	0.238828143081319	4.61147168165015e-17	3.26243141912264e-40	6518350.37696523
Poultry	Glioma	Weighted median	6	-1.22303	0.906026379525025	0.177054965543398	0.294338294290288	0.0498449936369613	1.73808892657725
Poultry	Glioma	Inverse variance weighted	6	-0.717846	0.768153210693793	0.350041411327625	0.487801818409859	0.108237611897999	2.19840968283931
Poultry	Glioma	Simple mode	6	-1.76372	1.52438533182993	0.299538654429204	0.171405908686853	0.00863858873198009	3.40101681470271
Poultry	Glioma	Weighted mode	6	-1.74144	1.4875080043441	0.294470750840602	0.175268435215057	0.00949535779175459	3.23516238739419
Poultry	GBM	MR Egger	6	-24.1741	42.7062342024975	0.601603646742028	3.17206986739513e-11	1.4094909921109e-47	7.13876661855558e+25
Poultry	GBM	Weighted median	6	-1.06481	1.1476120848798	0.353486987540781	0.344793936808857	0.0363657452720532	3.26908902789655
Poultry	GBM	Inverse variance weighted	6	-0.708741	1.06263405678093	0.504793621235391	0.492263484099706	0.0613289107277377	3.95120889809616
Poultry	GBM	Simple mode	6	-1.05558	1.48786882169045	0.509744261699338	0.347990490128359	0.0188394346676009	6.42786704359195
Poultry	GBM	Weighted mode	6	-1.05558	1.45435462454487	0.500494681763538	0.347990490128359	0.0201185060014968	6.01920347419267
Poultry	non-GBM	MR Egger	6	7.90608777798604	44.6129611452739	0.867951213979376	2713.75286787498	2.87244099170031e-35	2.56383147614825e+41
Poultry	non-GBM	Weighted median	6	2.3706462598718	1.36192935070231	0.0817444407585419	10.7043078138511	0.741755750295623	154.474307382191
Poultry	non-GBM	Inverse variance weighted	6	0.906789000518657	1.46592890384559	0.53619546349418	2.47635816864721	0.139955375862926	43.8164646525037
Poultry	non-GBM	Simple mode	6	3.2379656336018	2.03555236321606	0.172548607575111	25.4818296035216	0.471556196061795	1376.9804009909
Poultry	non-GBM	Weighted mode	6	3.20514052699715	2.05076448165009	0.178838228259489	24.6589650232945	0.44292365637072	1372.84280772559
Processed_meat	Glioma	MR Egger	21	-1.40977	1.52631165858791	0.367254132231249	0.244200036411883	0.0122609186693889	4.86371856722685
Processed_meat	Glioma	Weighted median	21	-0.56917	0.446637558822229	0.20254175056909	0.5659952379638	0.235845292399481	1.35830826275337
Processed_meat	Glioma	Inverse variance weighted	21	-0.42207	0.3126558912405	0.177032153627274	0.6556883416708	0.355270702203151	1.21013975747756
Processed_meat	Glioma	Simple mode	21	-0.715046	0.884052520705568	0.428131886768265	0.489169689079572	0.0864846119110089	2.76681573087739
Processed_meat	Glioma	Weighted mode	21	-0.715046	0.778784547567138	0.369477787061763	0.489169689079572	0.106302810942219	2.25099395390654
Processed_meat	GBM	MR Egger	18	-0.409959	2.15808561283625	0.851726435291615	0.663677657179038	0.0096595665284831	45.5991509908702
Processed_meat	GBM	Weighted median	18	-0.168569	0.607524014662462	0.781420133017751	0.844872981743864	0.25683638036172	2.77924161006888
Processed_meat	GBM	Inverse variance weighted	18	-0.125979	0.438184594565222	0.773727108159844	0.881632972063679	0.373505986518037	2.08102875318252
Processed_meat	GBM	Simple mode	18	-0.740186	1.13470977391313	0.522922592611393	0.477025314658164	0.0516008633105727	4.40987100264456
Processed_meat	GBM	Weighted mode	18	-0.403859	1.08499435433052	0.714326839420597	0.667738233182106	0.0796233423730891	5.59979441661641
Processed_meat	non-GBM	MR Egger	21	-1.6101	2.01184032439068	0.433424854069703	0.199868602493289	0.00387464144149863	10.3099754818008
Processed_meat	non-GBM	Weighted median	21	-0.956042	0.563064380301829	0.0895217497304836	0.384411536663371	0.127498870200383	1.15900814875966
Processed_meat	non-GBM	Inverse variance weighted	21	-0.883788	0.411069453238169	0.0315574325368703	0.413214768947103	0.184614773952825	0.924879637854111
Processed_meat	non-GBM	Simple mode	21	-2.0876	1.06164352744419	0.0632868820741412	0.12398375830393	0.0154766008670147	0.993239565667775
Processed_meat	non-GBM	Weighted mode	21	0.143538594096914	1.01515011663421	0.888971329600761	1.15435136109572	0.157842806856054	8.44211460379527
Red_wine	Glioma	MR Egger	14	0.451025797317002	1.0577143501234	0.677354519693097	1.56992178134068	0.19748466782409	12.480231638657
Red_wine	Glioma	Weighted median	14	0.197133904344114	0.527851816722335	0.70880277679047	1.21790711284077	0.432810341887438	3.42713099007672
Red_wine	Glioma	Inverse variance weighted	14	0.223905282524243	0.394985794390094	0.570803049118469	1.25095252675116	0.576795857743587	2.71306078775756
Red_wine	Glioma	Simple mode	14	1.4891755738211	1.03436175835627	0.173594904509131	4.4334389687845	0.583813630724409	33.6672185360732
Red_wine	Glioma	Weighted mode	14	0.984761031157127	0.76683478131752	0.221490563270321	2.67717204726722	0.595570719801018	12.0342554332818
Red_wine	GBM	MR Egger	14	-0.800294	1.33798635966849	0.560870861016718	0.449196955747219	0.0326226939897036	6.18520055750928
Red_wine	GBM	Weighted median	14	-0.130222	0.646158768287287	0.840282675890955	0.877900853631165	0.24741385936163	3.11506
Red_wine	GBM	Inverse variance weighted	14	0.0634767245914627	0.51215054671278	0.901361566788356	1.06553468475774	0.39049568997251	2.90749
Red_wine	GBM	Simple mode	14	-0.186263	1.14154577553279	0.872896005638172	0.830055405841844	0.0885938757307995	7.77697071139355
Red_wine	GBM	Weighted mode	14	-0.42417	0.944189281544329	0.660655214013894	0.654312930122556	0.102819469963316	4.16385545148514
Red_wine	non-GBM	MR Egger	15	1.77033744832452	1.34904290834411	0.212120466919046	5.87283480531158	0.417368125342932	82.6373327434628
Red_wine	non-GBM	Weighted median	15	1.2070381585215	0.626374774127592	0.0539768507614749	3.34356685732654	0.979555483222313	11.4127678532685
Red_wine	non-GBM	Inverse variance weighted	15	0.487306679003152	0.506809828283045	0.336291872095432	1.62792578348805	0.602877903550287	4.39581935403298
Red_wine	non-GBM	Simple mode	15	1.27703342764564	1.21113533910986	0.309553102341056	3.58598584415918	0.333940703228838	38.5077181373066
Red_wine	non-GBM	Weighted mode	15	1.33073216873718	0.905121872996421	0.163615600958952	3.78381276303244	0.641910301504789	22.3041116369751
Salad_raw_vegetable	Glioma	MR Egger	8	-0.187582	4.87881013656352	0.970577598479035	0.82896112720014	5.82917558437706e-05	11788.5718222427
Salad_raw_vegetable	Glioma	Weighted median	8	0.0880783942172977	1.0145756669566	0.930820125268516	1.0920737309379	0.149495361555454	7.97767249361933
Salad_raw_vegetable	Glioma	Inverse variance weighted	8	0.605076552486755	0.756013003442116	0.423506857627939	1.8313924011622	0.416150238258528	8.05958478137656
Salad_raw_vegetable	Glioma	Simple mode	8	0.413350070483578	1.62240817148845	0.806219290013617	1.51187419583605	0.062877307864731	36.3527584379458
Salad_raw_vegetable	Glioma	Weighted mode	8	0.240916813833963	1.41398833217584	0.869530433845887	1.27241518356486	0.0796191754738236	20.3348048975802
Salad_raw_vegetable	GBM	MR Egger	9	-3.36333	4.4420564867957	0.473667009793676	0.0346198661456861	5.73021039507814e-06	209.160754895611
Salad_raw_vegetable	GBM	Weighted median	9	1.08823589784044	1.19994290495114	0.364456297464308	2.96903177458267	0.28261995590104	31.1908253271689
Salad_raw_vegetable	GBM	Inverse variance weighted	9	0.942491357071278	0.907100550315471	0.298797617229863	2.5663671974632	0.433689811029405	15.1865236966993
Salad_raw_vegetable	GBM	Simple mode	9	-0.846952	2.03902501050513	0.688787292065648	0.428719649118173	0.00787989190515418	23.3252612792552
Salad_raw_vegetable	GBM	Weighted mode	9	1.93387159809659	1.69436341697285	0.286732960933378	6.9162353573903	0.24980349275811	191.487761002344
Salad_raw_vegetable	non-GBM	MR Egger	8	-1.16852	6.41534813358352	0.861467558957806	0.310826850724098	1.07563258988184e-06	89820.0110705772
Salad_raw_vegetable	non-GBM	Weighted median	8	-0.170222	1.21438836372823	0.888525132347351	0.843477838935654	0.0780486566947621	9.11552991306392
Salad_raw_vegetable	non-GBM	Inverse variance weighted	8	-0.29498	0.994081901950417	0.766668055615529	0.744546548038985	0.106099236006098	5.22482143193669
Salad_raw_vegetable	non-GBM	Simple mode	8	0.112249247931477	1.80876926456809	0.952251150438219	1.11879168240832	0.0322919110946722	38.761869031423
Salad_raw_vegetable	non-GBM	Weighted mode	8	-0.0915257	1.67775953909515	0.958019412552457	0.912537828961439	0.0340496871422548	24.4561803404139
Salt_added_to_food	Glioma	MR Egger	84	-0.242331	0.499526981474706	0.628883619208561	0.784796097674273	0.294815887745711	2.08911710842398
Salt_added_to_food	Glioma	Weighted median	84	-0.00136283	0.243014247587869	0.995525450818717	0.998638093366963	0.620226366610025	1.60792590449586
Salt_added_to_food	Glioma	Inverse variance weighted	84	-0.0482028	0.159224799115376	0.762092247010607	0.952940481724736	0.69747860671135	1.30196905392051
Salt_added_to_food	Glioma	Simple mode	84	0.0159570541101965	0.562656312749986	0.97744293537533	1.01608504779258	0.337277475195257	3.0610666299312
Salt_added_to_food	Glioma	Weighted mode	84	0.121922845959157	0.573587392251417	0.832189838136661	1.12966694004869	0.367031191948592	3.47694534806109
Salt_added_to_food	GBM	MR Egger	83	0.0194602560556031	0.654735683847933	0.976361631936277	1.01965	0.282572059149616	3.67937240823873
Salt_added_to_food	GBM	Weighted median	83	0.0748806663399229	0.282642224764122	0.791062673784383	1.07775553069828	0.619341727882969	1.87547024793753
Salt_added_to_food	GBM	Inverse variance weighted	83	-0.0969637	0.200753145335089	0.629095839279264	0.907588914657406	0.612356956090179	1.34515927322577
Salt_added_to_food	GBM	Simple mode	83	0.120438395364755	0.798726642485782	0.880513269847165	1.12799124933581	0.235730559338663	5.39753633193655
Salt_added_to_food	GBM	Weighted mode	83	0.160528385559357	0.629544833408383	0.799368352186137	1.17413110103566	0.341851280812225	4.0327
Salt_added_to_food	non-GBM	MR Egger	85	0.384613944651767	0.655643058464003	0.559050471716028	1.46904707847315	0.40638818725355	5.31043811424574
Salt_added_to_food	non-GBM	Weighted median	85	0.147205862724051	0.325576453509939	0.651168737475564	1.15859244947899	0.612060597312231	2.19314308074134
Salt_added_to_food	non-GBM	Inverse variance weighted	85	0.21561065780095	0.208727200367412	0.301614078086594	1.24061925952669	0.824074240926761	1.86771539585756
Salt_added_to_food	non-GBM	Simple mode	85	-0.522603	0.846807338486951	0.538808524035497	0.592975188846444	0.112776747049055	3.11783753112271
Salt_added_to_food	non-GBM	Weighted mode	85	-0.309721	0.709754715473298	0.663682662070822	0.733651796386333	0.182530134854768	2.94880052967228
Tea	Glioma	MR Egger	27	0.341318721273133	0.426302134297629	0.430877933839599	1.40680154699613	0.610038345722573	3.24420687077715
Tea	Glioma	Weighted median	27	0.437368100972051	0.287553305546824	0.128260253392107	1.54862602289547	0.881406477145527	2.72092686061923
Tea	Glioma	Inverse variance weighted	27	0.280808249421772	0.19598709350404	0.151918003332159	1.32419966353825	0.901832518726869	1.94437959654668
Tea	Glioma	Simple mode	27	0.754921254874181	0.568132541522314	0.195466359757356	2.12744399091447	0.698640813473908	6.47831882591139
Tea	Glioma	Weighted mode	27	0.449020640050826	0.296983920963382	0.142610787644411	1.56677699522253	0.875405698161668	2.8041742907472
Tea	GBM	MR Egger	28	0.0209042324113883	0.539453780177314	0.969385137895583	1.02112425634709	0.354720481134726	2.9394827825134
Tea	GBM	Weighted median	28	0.544067701780097	0.342316995657601	0.111977319569983	1.72300128231618	0.880844995817445	3.3703244418255
Tea	GBM	Inverse variance weighted	28	0.270910276018155	0.238238093585083	0.255479395664528	1.31115742284196	0.821982324327306	2.09144860734138
Tea	GBM	Simple mode	28	0.711248167644539	0.620308197158298	0.261605237123493	2.03653160578482	0.603773652508182	6.86923148125328
Tea	GBM	Weighted mode	28	0.320537061946739	0.406214921430858	0.436938446185005	1.37786756589583	0.62148457703098	3.05481278106289
Tea	non-GBM	MR Egger	29	0.852757611677595	0.560156176055475	0.139546819331489	2.34610759342022	0.782588320419729	7.03335418672224
Tea	non-GBM	Weighted median	29	0.339270301209795	0.351067404265095	0.333845828354424	1.40392277595492	0.70551883466001	2.79368751621606
Tea	non-GBM	Inverse variance weighted	29	0.199369975402743	0.259652129181634	0.442585257400707	1.22063348673478	0.733778404046429	2.03051234640046
Tea	non-GBM	Simple mode	29	-1.00329	0.721307208347246	0.175199720353335	0.366669613702931	0.089183770600991	1.50752322655847
Tea	non-GBM	Weighted mode	29	0.321489635935753	0.383099455389199	0.408475824811875	1.37918071203454	0.650909087783906	2.92228127114365
Water	Glioma	MR Egger	34	-0.482608	0.67037705417633	0.476808874008705	0.617171673819449	0.165870638530747	2.29637311545343
Water	Glioma	Weighted median	34	0.026005025679822	0.365920893761653	0.943344158915179	1.0263461065474	0.500974575799053	2.10267423001428
Water	Glioma	Inverse variance weighted	34	-0.433153	0.24682446178606	0.0792760462709915	0.648461413084412	0.399744884581524	1.05192641726895
Water	Glioma	Simple mode	34	0.321260803824306	0.721902281413412	0.6592109110495	1.37886514730719	0.334985621911275	5.67567373074313
Water	Glioma	Weighted mode	34	0.0127672954492937	0.49052441556868	0.979391887540577	1.01284914532878	0.387259387293809	2.64903427741813
Water	GBM	MR Egger	33	-0.560468	0.823742693309533	0.501306402521598	0.570941640290917	0.113607703830886	2.86929799323576
Water	GBM	Weighted median	33	-0.323589	0.453219487144305	0.475240157166838	0.723547413175617	0.297631422038123	1.75895695262334
Water	GBM	Inverse variance weighted	33	-0.376696	0.304589433532439	0.216185608729619	0.686124412888965	0.377686195973182	1.2464493406999
Water	GBM	Simple mode	33	-0.335859	0.84946130667121	0.695187172436223	0.714724111484505	0.135226675628649	3.77758717473857
Water	GBM	Weighted mode	33	-0.243917	0.653657349639497	0.71149173277387	0.783552486922201	0.217602421815611	2.82145067430459
Water	non-GBM	MR Egger	35	-0.362071	0.892822447608538	0.687701814104492	0.696233229578151	0.120995421599093	4.00627315945033
Water	non-GBM	Weighted median	35	-0.599437	0.477161898577327	0.209023813832607	0.549120896639249	0.215525947539733	1.39906012509377
Water	non-GBM	Inverse variance weighted	35	-0.413795	0.319611302950609	0.195429422509948	0.661136145617455	0.35337210870114	1.23694256643095
Water	non-GBM	Simple mode	35	-1.11153	0.975144609150782	0.26230899633512	0.329053882308159	0.0486639290680988	2.22498387482345
Water	non-GBM	Weighted mode	35	-0.56568	0.568915174961501	0.327094274182963	0.567973701788675	0.186233520918802	1.73220226053817

## Sheet: Sup_table2
Supplementary Table 2. Details of SNPs Employed as Genetic Instruments in Mendelian Randomization Analyses of Dietary Intake.
Exposure	SNP	Samplesize.exposure	Chr.exposure	Pos.exposure	Effect_allele.	Other_allele.	Eaf.exposure	Pval.exposure	beta.exposure	se.exposure	R2	F
Alcohol	rs780569	462346	0.00336454	4e-09	A	T	0.70882	1	4569436	0.0198033	0.000161884	74.858
Alcohol	rs4503294	462346	0.00307049	3.4e-09	T	C	0.565333	1	940096	0.0181476	0.000161856	74.8454
Alcohol	rs28787109	462346	0.00308461	7.7e-09	A	G	0.40423	1	51218695	0.0178107	0.000152791	70.653
Alcohol	rs2244598	462346	0.00311907	3.8e-09	C	T	0.605114	1	216681000	-0.018378	0.000161412	74.6399
Alcohol	rs4417025	462346	0.00316516	2.7e-09	A	G	0.361153	1	35363679	-0.0188379	0.000163751	75.7215
Alcohol	rs7514579	462346	0.00359788	4.6e-08	C	A	0.232457	1	94051350	0.0196672	0.000138026	63.8242
Alcohol	rs2717063	462346	0.00308457	4e-11	A	C	0.585731	2	58110969	-0.0203704	0.000201377	93.1242
Alcohol	rs6727281	462346	0.00391964	5.5e-10	T	C	0.184023	2	65558588	-0.024322	0.000177655	82.1525
Alcohol	rs780094	462346	0.00310506	1.3e-60	C	T	0.615206	2	27741237	-0.0509938	0.00123116	569.92
Alcohol	rs13390019	462346	0.00449182	4.3e-11	C	T	0.134041	2	97797680	0.0296116	0.000203558	94.1331
Alcohol	rs10188314	462346	0.00303605	7.2e-11	T	C	0.470852	2	215402926	-0.0197869	0.000195095	90.2188
Alcohol	rs4241258	462346	0.00440325	1.3e-08	T	C	0.13763	2	74226102	0.0250636	0.000149116	68.9531
Alcohol	rs72769229	462346	0.00419154	3.4e-08	T	A	0.154942	2	2220795	-0.0231352	0.000140163	64.8124
Alcohol	rs17662759	462346	0.00546031	3.4e-08	C	T	0.089115	2	193989223	0.0301348	0.000147428	68.1727
Alcohol	rs1991083	462346	0.00325813	6.3e-12	T	C	0.679886	2	23887437	-0.0223925	0.000218261	100.934
Alcohol	rs473098	462346	0.00304345	9.1e-13	T	C	0.557689	2	45139779	-0.0217406	0.000233181	107.835
Alcohol	rs9829192	462346	0.00305032	2.8e-08	T	G	0.435133	3	38569463	0.0169324	0.00014094	65.1721
Alcohol	rs76082653	462346	0.00668673	3.8e-12	T	C	0.054327	3	49029468	0.0464269	0.000221476	102.421
Alcohol	rs262240	462346	0.00303483	1.4e-08	T	C	0.468553	3	68408109	-0.017207	0.000147455	68.1849
Alcohol	rs9814516	462346	0.00355589	1.6e-12	T	G	0.237423	3	85407980	-0.0251117	0.000228344	105.597
Alcohol	rs7610856	462346	0.00307022	7.7e-15	A	C	0.429053	3	71579022	-0.023864	0.000279012	129.036
Alcohol	rs1515591	462346	0.00311635	4.9e-09	G	T	0.383186	3	174213976	0.0182303	0.000157102	72.6465
Alcohol	rs1228589	462346	0.00352806	2.3e-09	A	G	0.246133	3	131634826	0.0210699	0.000164748	76.1827
Alcohol	rs28622224	462346	0.00336834	3.2e-08	T	C	0.280364	4	55088093	-0.0186203	0.000139907	64.6941
Alcohol	rs13135092	462346	0.00549884	1.6e-15	G	A	0.083483	4	103198082	0.0438341	0.000294031	135.983
Alcohol	rs11940694	462346	0.00311609	1e-44	G	A	0.604193	4	39414993	-0.0437138	0.000913958	422.95
Alcohol	rs362307	462346	0.00580219	8.4e-14	T	C	0.074582	4	3241845	0.0433047	0.000258864	119.715
Alcohol	rs1229984	462346	0.00918496	1.4e-178	C	T	0.97277	4	100239319	-0.261708	0.00362846	1683.7
Alcohol	rs13102973	462346	0.00311875	4.9e-10	C	T	0.61881	4	135900688	-0.0194072	0.000177687	82.1669
Alcohol	rs62339673	462346	0.00315406	6.6e-09	A	C	0.626705	4	184828533	0.0182943	0.000156595	72.4119
Alcohol	rs34811474	462346	0.00359305	1.9e-08	A	G	0.230728	4	25408838	-0.0201809	0.000144574	66.8528
Alcohol	rs2159935	462346	0.00302582	8.3e-10	A	G	0.490369	4	55521017	-0.0185742	0.000172436	79.7387
Alcohol	rs62305780	462346	0.00506585	9.9e-22	G	C	0.102253	4	100290815	-0.0485216	0.000432245	199.932
Alcohol	rs13178443	462346	0.00338983	3.8e-08	T	C	0.276349	5	145615275	-0.0186516	0.000139139	64.3391
Alcohol	rs11750777	462346	0.00372613	3.8e-08	A	G	0.209454	5	166830787	-0.020493	0.000139078	64.3106
Alcohol	rs4916723	462346	0.00309951	1.1e-14	C	A	0.420617	5	87854395	0.0239479	0.000279523	129.272
Alcohol	rs461599	462346	0.00303977	2.7e-10	C	A	0.462259	5	144136931	-0.0191888	0.000183056	84.6504
Alcohol	rs56194430	462346	0.00407148	3.1e-08	T	C	0.16931	5	67824690	0.0225403	0.000142913	66.0843
Alcohol	rs9403297	462346	0.00313037	1.8e-09	A	G	0.372967	6	141705482	0.0188234	0.000165725	76.6345
Alcohol	rs9349379	462346	0.00308215	3.5e-10	G	A	0.405493	6	12903957	-0.0193455	0.000180439	83.4399
Alcohol	rs12153855	462346	0.00493484	2.4e-09	C	T	0.10497	6	32074804	0.0294435	0.000162896	75.3265
Alcohol	rs9372625	462346	0.00312467	2.9e-16	A	G	0.381706	6	98344031	-0.0255579	0.000308322	142.595
Alcohol	rs62466318	462346	0.0037742	1.4e-11	T	C	0.202827	7	73042085	-0.0254919	0.000210142	97.1783
Alcohol	rs2622167	462346	0.0030674	4.6e-10	A	G	0.428653	7	153486704	-0.0191155	0.000178981	82.7656
Alcohol	rs73050128	462346	0.00409088	2.1e-10	A	C	0.164488	7	1961882	-0.0260048	0.000185876	85.9548
Alcohol	rs6943160	462346	0.00372774	3.1e-08	C	T	0.208646	7	99872071	0.020627	0.000140502	64.9695
Alcohol	rs4726481	462346	0.00310188	2.3e-12	T	G	0.400576	7	141668403	0.0217614	0.000227417	105.169
Alcohol	rs9648478	462346	0.00302891	2.6e-08	A	G	0.510245	7	39325802	0.0168603	0.000142075	65.6969
Alcohol	rs2160935	462346	0.00309117	1.4e-09	T	C	0.604293	8	30840651	-0.018718	0.00016756	77.4833
Alcohol	rs34440851	462346	0.00415058	4.6e-08	T	C	0.157151	8	87214346	-0.0226831	0.000136302	63.0269
Alcohol	rs11787216	462346	0.00320078	2.4e-14	T	C	0.369127	8	142615222	0.0244162	0.000277654	128.407
Alcohol	rs2977454	462346	0.00459853	1.7e-08	G	C	0.124072	8	141539923	-0.0259222	0.000146055	67.5374
Alcohol	rs74679146	462346	0.00575757	2.5e-08	C	T	0.074515	9	16287769	-0.0320735	0.000141885	65.6089
Alcohol	rs489062	462346	0.00305291	4.9e-08	A	G	0.437454	10	99715744	0.0166498	0.000136439	63.0904
Alcohol	rs34473884	462346	0.00350346	6.2e-09	A	G	0.24819	10	133761285	-0.0203615	0.000154718	71.5442
Alcohol	rs61873510	462346	0.00330311	6.9e-10	T	G	0.32785	10	102626510	0.0203737	0.000182941	84.5972
Alcohol	rs4242715	462346	0.00324831	9.3e-09	A	G	0.680585	10	133986135	-0.0186543	0.000151295	69.9611
Alcohol	rs10792669	462346	0.00304065	9.9e-09	G	A	0.505254	11	82688356	0.0174322	0.000151924	70.2518
Alcohol	rs11223617	462346	0.00375381	2.3e-11	A	G	0.206155	11	133780757	0.0250908	0.000206058	95.2891
Alcohol	rs550942	462346	0.00398884	2e-08	T	C	0.823865	11	58394154	0.022401	0.000145635	67.3434
Alcohol	rs11039429	462346	0.00303737	8.7e-15	T	C	0.454624	11	47867059	-0.0235595	0.000275239	127.29
Alcohol	rs1666658	462346	0.00309866	6.7e-09	C	T	0.392206	11	121801129	0.0179674	0.000153912	71.171
Alcohol	rs12312693	462346	0.00305026	6.8e-09	C	T	0.451772	12	57511734	-0.0176811	0.000154856	71.608
Alcohol	rs7302200	462346	0.00319841	8.4e-09	A	G	0.339998	12	56449435	-0.0184222	0.000152312	70.4313
Alcohol	rs28768122	462346	0.00355204	5.6e-09	C	T	0.759525	12	123885974	0.0207	0.000156525	72.3796
Alcohol	rs7298932	462346	0.00431166	3.8e-08	G	A	0.147849	12	23727301	-0.0237214	0.00014179	65.565
Alcohol	rs58905411	462346	0.00307848	5.1e-18	A	G	0.410052	12	54623132	-0.0266343	0.000343214	158.738
Alcohol	rs1937522	462346	0.00303207	2.5e-08	G	A	0.528054	13	68080817	0.0168979	0.00014232	65.8102
Alcohol	rs7330939	462346	0.0034046	3.7e-10	T	C	0.720352	13	49971400	-0.0213301	0.000183304	84.7651
Alcohol	rs2535911	462346	0.00316849	2.7e-09	T	C	0.354749	14	73523162	-0.0188476	0.000162627	75.2017
Alcohol	rs186347	462346	0.00305071	4e-09	T	G	0.463343	14	59072226	0.0179489	0.000160216	74.0866
Alcohol	rs80292319	462346	0.00649583	1.4e-09	C	T	0.057704	15	76508632	-0.0393728	0.000168584	77.9569
Alcohol	rs117799466	462346	0.00331968	3.1e-09	C	G	0.336989	15	34659517	-0.0196704	0.000172899	79.9527
Alcohol	rs34631026	462346	0.00304832	2.9e-08	T	C	0.446061	16	6172126	-0.0169128	0.000141357	65.3648
Alcohol	rs72787062	462346	0.00410324	6.4e-12	A	G	0.162767	16	72105844	-0.0281947	0.000216659	100.193
Alcohol	rs35105141	462346	0.00308788	1.4e-17	T	C	0.401541	16	30057148	0.026345	0.000333573	154.277
Alcohol	rs1421085	462346	0.00308481	1e-10	C	T	0.403447	16	53800954	0.0199392	0.000191373	88.4972
Alcohol	rs1104608	462346	0.00308849	1.7e-08	C	G	0.426338	16	73912588	0.0174212	0.000148455	68.6477
Alcohol	rs8043563	462346	0.00347125	1.7e-11	C	G	0.737192	16	19982353	0.0233654	0.000211542	97.8256
Alcohol	rs2411453	462346	0.00309039	7.3e-30	G	T	0.597353	16	28632021	-0.0350793	0.000591953	273.848
Alcohol	rs728538	462346	0.00406259	1.8e-08	G	T	0.168868	16	51205819	0.0228752	0.000146885	67.9213
Alcohol	rs9906502	462346	0.00396178	1.9e-09	A	G	0.176998	17	7615745	0.0237883	0.000164864	76.2365
Alcohol	rs8614	462346	0.00392537	2.7e-10	A	C	0.182509	17	27588806	0.0247806	0.00018324	84.7356
Alcohol	rs4968391	462346	0.0032265	2.3e-09	T	G	0.674892	17	57780943	-0.0192695	0.000162942	75.3475
Alcohol	rs9912298	462346	0.00358993	9.7e-09	C	A	0.239585	17	29735752	0.0205894	0.000154464	71.4266
Alcohol	rs17690703	462346	0.00343021	2.9e-13	T	C	0.262687	17	43925297	0.0250342	0.000242766	112.269
Alcohol	rs650558	462346	0.0035079	3.4e-09	T	C	0.247918	17	40721042	0.0207362	0.000160347	74.1475
Alcohol	rs1893659	462346	0.00305313	7.6e-22	A	C	0.459939	18	21080859	-0.029326	0.000427247	197.619
Alcohol	rs5022348	462346	0.00357005	1.4e-08	T	C	0.40703	18	22639237	0.0202641	0.000198218	91.6632
Alcohol	rs2043677	462346	0.0043272	1.6e-09	T	C	0.145599	18	38313195	0.0261133	0.000169658	78.4535
Alcohol	rs9958320	462346	0.00427092	5.9e-09	C	T	0.153147	18	38269812	0.0248553	0.000160245	74.1002
Alcohol	rs62097995	462346	0.00306682	6.9e-11	A	T	0.423591	18	50843233	0.0200024	0.000195376	90.3487
Alcohol	rs2924321	462346	0.00305022	1.6e-10	A	G	0.539592	18	53125435	-0.0195131	0.000189187	87.4859
Alcohol	rs4940926	462346	0.00344068	2.8e-08	C	T	0.735045	18	57732418	-0.0191003	0.000142101	65.7088
Alcohol	rs838145	462346	0.00305549	6.7e-13	A	G	0.542982	19	49248730	0.0219548	0.000239226	110.631
Alcohol	rs6030200	462346	0.00327075	2.4e-09	A	G	0.31415	20	35554361	-0.019529	0.000164345	75.9964
Alcohol	rs11700855	462346	0.00523292	1.2e-08	G	A	0.093465	21	34270051	-0.029795	0.000150436	69.5634
Alcohol	rs71651683	462346	0.0127906	3.6e-08	T	C	0.0142	22	24828853	-0.0704589	0.000138989	64.2694
Alcohol	rs1894544	462346	0.00304627	1.1e-08	C	G	0.454379	22	48881562	0.0173933	0.000150004	69.3639
Beer	rs12135360	327634	1	72228302	T	G	0.563024	1.5e-08	-0.00975357	0.00172435	4.68103295737102e-05	15.337279842018
Beer	rs12046000	327634	1	91192396	T	G	0.447325	2.49977e-15	-0.0136389	0.00172363	9.19775159836793e-05	30.1375494937051
Beer	rs143223375	327634	2	207434727	G	C	0.035331	2.39999e-08	-0.0265688	0.00476237	4.81180619772175e-05	15.7657755002824
Beer	rs4953150	327634	2	45157336	T	C	0.345817	5.39995e-09	0.0105379	0.00180582	5.02439453625335e-05	16.4623514405039
Beer	rs1387695	327634	3	159191889	G	T	0.574976	9.20005e-09	0.00996378	0.00173417	4.85223053648541e-05	15.8982313701352
Beer	rs2883059	327634	3	49902160	C	T	0.425071	1.29987e-11	0.0116948	0.00172733	6.68484414026935e-05	21.9031527452701
Beer	rs9824301	327634	3	85682888	C	A	0.35117	1e-08	-0.0103056	0.00179806	4.83977184844142e-05	15.8574087648909
Beer	rs1229984	327634	4	100239319	C	T	0.976527	6.00067e-18	0.0482163	0.00558483	0.000106578747287637	34.9223301095386
Beer	rs13130794	327634	4	39422242	C	T	0.368294	1.69981e-11	-0.0119638	0.00177878	6.66005674984442e-05	21.8219304836044
Beer	rs34178057	327634	4	100268602	C	A	0.099089	7.69999e-09	0.0165482	0.00286516	4.88921182023e-05	16.0194056935326
Beer	rs12513581	327634	5	60533207	C	T	0.479763	1.29999e-10	-0.0110019	0.00171278	6.04217598119214e-05	19.7972981982961
Beer	rs28478711	327634	5	166842891	G	A	0.475331	3.40001e-08	-0.00953361	0.0017265	4.53342362002926e-05	14.8536198522851
Beer	rs2533273	327634	7	153485282	A	C	0.485739	1e-10	0.0110845	0.00171533	6.13830940469874e-05	20.112300424031
Beer	rs9969466	327634	8	10512511	C	G	0.566469	2.5e-09	0.0103307	0.00173331	5.2418646301182e-05	17.1749262113312
Beer	rs1520929	327634	8	64700949	C	T	0.448901	3.80014e-12	0.0119855	0.00172587	7.10759223113707e-05	23.2884018233577
Beer	rs7851830	327634	9	109380084	G	A	0.234411	4.49987e-11	-0.0132899	0.00201723	6.33938450962164e-05	20.771169020835
Beer	rs10822159	327634	10	65096250	T	C	0.417863	6.4003e-12	-0.0119112	0.00173385	6.90240043576989e-05	22.6160336449265
Beer	rs1421085	327634	16	53800954	C	T	0.401556	8.30042e-19	-0.0154588	0.00174549	0.000114855339318889	37.6346070672911
Beer	rs8044722	327634	16	23878119	T	G	0.378845	1.29999e-08	-0.0100128	0.00176015	4.71848548957172e-05	15.4599978569492
Beer	rs60063924	327634	16	73911357	A	T	0.494967	8.10009e-10	-0.0105921	0.00172406	5.60906072844197e-05	18.3781086850859
Beer	rs57994172	327634	18	39318794	A	T	0.125767	2.80001e-08	-0.0146062	0.00263074	4.69135588070758e-05	15.3711042122813
Beer	rs75413320	327634	19	13149854	C	T	0.108113	2e-09	0.0165527	0.00276055	5.28391029608001e-05	17.3126957685671
Cooked vegetable	rs2252508	448651	1	153913770	G	A	0.480256	5.69994e-09	0.0091021	0.00156216	4.13595194980254e-05	18.5566745584128
Cooked vegetable	rs2102738	448651	2	172525884	C	A	0.172403	5.30005e-09	-0.0121578	0.00208302	4.21797218733776e-05	18.9246882768571
Cooked vegetable	rs4851029	448651	2	104159785	G	T	0.526969	7.8001e-11	0.0101744	0.00156423	5.16086242110974e-05	23.1553526595785
Cooked vegetable	rs12629972	448651	3	25121444	C	T	0.588311	1.20005e-13	0.0117995	0.00159079	6.74424652374087e-05	30.2600353976836
Cooked vegetable	rs28450747	448651	4	42137653	A	G	0.23257	4.30002e-08	-0.0101604	0.0018547	3.68505583532506e-05	16.5335754261136
Cooked vegetable	rs1816263	448651	5	141217079	C	T	0.280188	3.69999e-08	0.00958122	0.00174063	3.70288508266756e-05	16.6135720760193
Cooked vegetable	rs2844672	448651	6	31005139	A	G	0.624125	2.1e-09	-0.00964215	0.00160923	4.36207152671388e-05	19.5712439955483
Cooked vegetable	rs12550717	448651	8	10266706	A	G	0.372413	1.40001e-08	0.00918737	0.00161897	3.94558297666473e-05	17.7025170364752
Cooked vegetable	rs10156602	448651	9	96345328	G	A	0.361369	1.80011e-11	0.0110063	0.00163687	5.59131008292557e-05	25.0867594524555
Cooked vegetable	rs11138705	448651	9	83121545	C	G	0.757204	1.40001e-08	0.0103715	0.00183004	3.95519195867137e-05	17.7456310444316
Cooked vegetable	rs2052063	448651	10	118040352	T	C	0.515902	1.6e-09	-0.00945755	0.0015679	4.46773893147809e-05	20.0453616131119
Cooked vegetable	rs349062	448651	11	84788804	C	G	0.39275	2.5e-08	-0.00890406	0.00159767	3.78172433769692e-05	16.9673100807286
Cooked vegetable	rs28711392	448651	11	13349559	C	T	0.367132	4.60045e-11	-0.0107461	0.00163223	5.36620337367858e-05	24.0767097791877
Cooked vegetable	rs10161952	448651	13	59474383	C	A	0.31274	1.29999e-08	-0.0095798	0.00168589	3.94500338197349e-05	17.6999164854942
Cooked vegetable	rs1421085	448651	16	53800954	C	T	0.40346	8.30042e-11	0.0103316	0.00159054	5.13813152353848e-05	23.0533602110084
Cooked vegetable	rs838133	448651	19	49259529	G	A	0.549575	4.49987e-13	0.0116877	0.00161465	6.76297158391175e-05	30.3440565414255
Cooked vegetable	rs34155012	448651	22	48977215	T	C	0.227386	3.89996e-08	0.0105584	0.00192208	3.91699045353646e-05	17.574226880676
Hot drink temperature	rs79564740	457873	1	210027359	C	T	0.030417	2.5e-08	-0.019251	0.00345293	2.1859385732069e-05	10.0089975950674
Hot drink temperature	rs2786529	457873	1	98017090	G	C	0.209494	1.2e-08	-0.0083068	0.00145596	2.28546336343797e-05	10.4647131239916
Hot drink temperature	rs12132579	457873	1	188321352	T	C	0.357498	1.2e-08	0.00705328	0.00123845	2.28539012001415e-05	10.4643777482652
Hot drink temperature	rs10927006	457873	1	243557659	C	T	0.143611	4.79954e-16	-0.0137404	0.00169286	4.64394998526902e-05	21.2642877399385
Hot drink temperature	rs1001880	457873	1	37144802	C	T	0.313764	8.9e-09	0.00738412	0.0012841	2.34803246680189e-05	10.751212178023
Hot drink temperature	rs12622811	457873	2	52787949	T	C	0.298571	3.10027e-15	-0.0102643	0.00130168	4.41285857909981e-05	20.2060913709467
Hot drink temperature	rs62134736	457873	2	46766446	A	G	0.2591	2e-08	0.00757696	0.00135104	2.20417967057895e-05	10.0925219567938
Hot drink temperature	rs17409597	457873	2	146045060	C	T	0.491526	4.90004e-09	-0.0069862	0.00119428	2.43964856892739e-05	11.1707158252423
Hot drink temperature	rs1260326	457873	2	27730940	C	T	0.604332	3.19963e-14	-0.00918503	0.0012103	4.03457388278323e-05	18.4738891255442
Hot drink temperature	rs1568452	457873	2	58012833	T	C	0.382005	5.90065e-23	-0.0120516	0.00122159	6.85762009314747e-05	31.4012070721809
Hot drink temperature	rs17024335	457873	2	101066927	C	T	0.223585	6.90001e-09	-0.00828937	0.00143076	2.38566592157705e-05	10.9235330107885
Hot drink temperature	rs1997468	457873	2	77171297	T	C	0.439876	9.3994e-20	0.0108619	0.0011942	5.81374587905211e-05	26.6210040714019
Hot drink temperature	rs34292254	457873	2	157050759	T	G	0.552492	4.70002e-10	0.0074428	0.0011946	2.73923625409481e-05	12.5425119980223
Hot drink temperature	rs1144428	457873	2	201097903	A	G	0.790277	5.79963e-17	0.0122206	0.00146033	4.95040189233199e-05	22.6675767845895
Hot drink temperature	rs9835772	457873	3	85766025	T	A	0.243662	4.90004e-09	-0.00807999	0.00138074	2.40633100928049e-05	11.018156988831
Hot drink temperature	rs12695358	457873	3	117773652	T	G	0.597342	5.39995e-09	-0.00706156	0.00121026	2.3987814763798e-05	10.9835882059943
Hot drink temperature	rs888405	457873	3	64201702	G	A	0.794793	3.79997e-10	0.00919625	0.00146844	2.7586572102e-05	12.63143981304
Hot drink temperature	rs17023019	457873	3	85614272	G	A	0.647408	1.69981e-22	0.0121208	0.00124196	6.70722819114598e-05	30.7125127493954
Hot drink temperature	rs11710570	457873	3	158056654	C	T	0.448108	1.2e-10	-0.00767936	0.00119156	2.91686847302887e-05	13.3558844197239
Hot drink temperature	rs1513475	457873	3	35724256	C	T	0.34937	7.8001e-13	-0.00891422	0.00124407	3.61257095725572e-05	16.5415123415671
Hot drink temperature	rs2255015	457873	3	183534976	A	G	0.454555	4.70002e-09	-0.00697811	0.00119165	2.4145879132201e-05	11.0559647801293
Hot drink temperature	rs2702576	457873	4	15058245	G	A	0.621311	1.40001e-09	0.00741552	0.0012235	2.58764651611401e-05	11.8483895742364
Hot drink temperature	rs2952894	457873	4	130738623	C	T	0.664339	1e-08	0.00719966	0.00125775	2.3117698925536e-05	10.5851686294755
Hot drink temperature	rs6876382	457873	5	167637012	G	C	0.05895	2e-09	-0.0151419	0.00252443	2.54382511941167e-05	11.6477338104799
Hot drink temperature	rs111251222	457873	5	176735612	G	A	0.258804	1.29999e-08	-0.00773272	0.00135975	2.2940274825669e-05	10.5039275376883
Hot drink temperature	rs2728784	457873	5	87624837	G	A	0.208554	5.30029e-14	-0.0110087	0.00146285	4.00075430978874e-05	18.3190266650216
Hot drink temperature	rs6892119	457873	5	107142920	G	A	0.574513	3.90032e-11	-0.0080653	0.00122024	3.18022028870081e-05	14.5617695344264
Hot drink temperature	rs6469	457873	6	32008451	T	C	0.127478	1.5e-08	0.0109331	0.00193107	2.65906077679658e-05	12.1753919203972
Hot drink temperature	rs1326609	457873	6	51610248	A	G	0.371579	2.1e-10	-0.00780654	0.00122834	2.84609259545857e-05	13.0318035249473
Hot drink temperature	rs12664031	457873	6	57623371	A	C	0.289569	2.99985e-14	-0.0104514	0.00137573	4.49420527260253e-05	20.5785874676809
Hot drink temperature	rs3132487	457873	6	31243008	T	G	0.345911	4.79954e-14	-0.00964644	0.00128001	4.2108071217576e-05	19.2808765569859
Hot drink temperature	rs9372734	457873	6	98577689	T	C	0.482495	1.39991e-11	-0.00802444	0.00118828	3.21563562386528e-05	14.7239364554941
Hot drink temperature	rs62403110	457873	6	18951131	A	G	0.302512	8.40001e-09	-0.00743216	0.00129009	2.33098481244281e-05	10.6731522601382
Hot drink temperature	rs3117103	457873	6	32349557	T	A	0.139554	4.00037e-19	-0.0152595	0.00170721	5.59212038090856e-05	25.6061294348527
Hot drink temperature	rs58391518	457873	7	107030787	C	T	0.291369	1.7e-08	-0.0073709	0.00130713	2.24354365640233e-05	10.2727662490014
Hot drink temperature	rs4410790	457873	7	17284577	C	T	0.630852	4.79954e-19	-0.0109577	0.0012289	5.59238177869818e-05	25.6073264334006
Hot drink temperature	rs2113336	457873	7	133478107	A	C	0.470426	1.40001e-09	-0.00721001	0.00119169	2.59011890272679e-05	11.8597105017077
Hot drink temperature	rs35968894	457873	7	91762145	G	A	0.377461	3.79997e-09	-0.00721604	0.00122465	2.44718335122673e-05	11.2052170943025
Hot drink temperature	rs210600	457873	7	69238281	A	G	0.27676	7.10003e-09	0.00767525	0.00132603	2.35830958295934e-05	10.7982703272357
Hot drink temperature	rs2360802	457873	8	53132694	T	A	0.225125	3.59998e-11	-0.00942447	0.00142345	3.09884064414764e-05	14.1891323443654
Hot drink temperature	rs62572325	457873	9	22535878	A	C	0.13467	1.2e-10	0.0112111	0.00173948	2.92940264265683e-05	13.4132781028825
Hot drink temperature	rs62580693	457873	9	83351536	C	G	0.252484	4.09996e-09	0.00804118	0.0013674	2.44075348478068e-05	11.1757751614219
Hot drink temperature	rs1027583	457873	9	8267866	C	G	0.272924	1.2e-08	-0.00766076	0.00134369	2.32913813522945e-05	10.6646964666688
Hot drink temperature	rs10822089	457873	10	64695143	G	A	0.523143	8.9e-10	-0.00727765	0.0011875	2.64253596857284e-05	12.0997256042653
Hot drink temperature	rs10764990	457873	10	129152608	A	G	0.607319	5.79963e-15	0.00948211	0.00121444	4.28841425098253e-05	19.6362472987437
Hot drink temperature	rs10829603	457873	10	131327351	G	T	0.451828	7.49998e-10	0.00735716	0.00119538	2.68126899961432e-05	12.2770823628275
Hot drink temperature	rs17461712	457873	11	16301315	C	T	0.167426	3.40017e-14	0.0120892	0.00159479	4.07446758061883e-05	18.6565656117728
Hot drink temperature	rs11570094	457873	11	47359706	A	C	0.295801	6.80002e-09	0.00754557	0.00130192	2.3719697292997e-05	10.860819134584
Hot drink temperature	rs4492837	457873	11	127079218	C	G	0.586887	1.79999e-08	-0.00679179	0.00120606	2.23677265858374e-05	10.2417624245256
Hot drink temperature	rs1447182	457873	11	57916512	C	T	0.782248	9.49948e-11	0.00939207	0.00145062	3.00510223300312e-05	13.7599051444905
Hot drink temperature	rs61909866	457873	11	122061369	T	C	0.316065	8.9e-09	-0.00734016	0.00127652	2.32933678077241e-05	10.6656060493751
Hot drink temperature	rs2712661	457873	12	99600297	A	G	0.769898	5.1e-09	-0.00823825	0.00140949	2.40465908874632e-05	11.0105013812559
Hot drink temperature	rs826848	457873	12	39156767	T	C	0.933713	6.1e-10	-0.014781	0.00238831	2.70445275756106e-05	12.3832397844422
Hot drink temperature	rs4477562	457873	13	54104968	T	C	0.1287	4.49997e-09	-0.0104703	0.00178552	2.45863753505414e-05	11.2576650533063
Hot drink temperature	rs34759521	457873	14	68351707	A	T	0.227087	5.60003e-09	-0.00825854	0.00141691	2.39419452782097e-05	10.9625848920867
Hot drink temperature	rs2472297	457873	15	75027880	T	C	0.261771	2.60016e-30	-0.0153851	0.00134465	9.14836062997366e-05	41.8915226876355
Hot drink temperature	rs34935263	457873	16	74217860	G	A	0.533192	1e-08	-0.00681729	0.00118993	2.31353166571503e-05	10.5932356509873
Hot drink temperature	rs58726064	457873	17	42847033	G	C	0.442086	1.5e-08	0.00677132	0.00119583	2.26178173965077e-05	10.3562769055364
Hot drink temperature	rs55880962	457873	18	40659360	A	G	0.192325	1.7e-08	0.00848655	0.00150523	2.23750866426054e-05	10.2451325318645
Hot drink temperature	rs17513240	457873	18	53208982	T	A	0.172466	1.20005e-11	-0.0106455	0.00156881	3.23482999410927e-05	14.8118275797693
Hot drink temperature	rs4452038	457873	18	44856529	T	C	0.389867	6.4998e-20	-0.0111751	0.00122327	5.94119522296844e-05	27.2046262593136
Hot drink temperature	rs1132845	457873	18	72912469	T	C	0.404377	8.19993e-09	-0.00699287	0.00121299	2.35558516520002e-05	10.7857954203499
Hot drink temperature	rs1680349	457873	18	22307958	A	G	0.563781	1.89998e-08	-0.00673031	0.00119781	2.22799979186214e-05	10.2015922184505
Hot drink temperature	rs6045331	457873	20	1885099	G	C	0.37918	6.1e-10	-0.00759061	0.00122681	2.71265444363038e-05	12.4207949608413
Hot drink temperature	rs2825972	457873	21	21424129	G	A	0.292758	1.9002e-11	0.00875118	0.00130395	3.17131983925993e-05	14.5210143690274
Hot drink temperature	rs2032512	457873	22	41071097	C	A	0.607796	2.09991e-13	-0.00891807	0.00121481	3.79176667814587e-05	17.3620583356359
Lamb/mutton	rs7550173	460006	1	72944617	T	A	0.610281	1.29999e-09	-0.00912387	0.0015023	3.95976672385646e-05	18.2158066238578
Lamb/mutton	rs660880	460006	1	6866978	A	G	0.51281	6.80002e-10	-0.00903233	0.001464	4.07647177150452e-05	18.752697656218
Lamb/mutton	rs56394517	460006	1	243582753	G	A	0.09584	3.2e-08	-0.0137749	0.00249124	3.28850873775349e-05	15.1277692120279
Lamb/mutton	rs139237013	460006	2	56662691	A	G	0.057668	1.79999e-09	0.0188989	0.00314007	3.88187796941868e-05	17.8574871403039
Lamb/mutton	rs2222760	460006	2	151345113	A	G	0.28089	2.80001e-08	-0.00909294	0.00163727	3.34018293345187e-05	15.365488336615
Lamb/mutton	rs62106258	460006	2	417167	C	T	0.048562	2e-10	0.0216304	0.00340154	4.32350688234206e-05	19.8891645084451
Lamb/mutton	rs2678900	460006	2	58177683	G	T	0.427924	9.8992e-12	0.0100844	0.00148119	4.97909595633614e-05	22.9051810339271
Lamb/mutton	rs2140714	460006	3	83786985	G	C	0.557738	7.69999e-09	-0.00852476	0.00147636	3.58512397439244e-05	16.4923049567431
Lamb/mutton	rs12634740	460006	3	175671450	G	T	0.252078	2.80001e-09	-0.010087	0.00169718	3.83658911142825e-05	17.6491405011371
Lamb/mutton	rs6829572	460006	4	93984155	A	G	0.456717	1.2e-08	0.008401	0.00147406	3.50239607886857e-05	16.1117263551107
Lamb/mutton	rs16891982	460006	5	33951693	G	C	0.972143	2.69998e-08	-0.0242681	0.00436437	3.18981903172679e-05	14.6737632051959
Lamb/mutton	rs11743441	460006	5	88065637	T	G	0.574343	2.69998e-09	-0.00884199	0.00148593	3.82262016643309e-05	17.5848778734867
Lamb/mutton	rs7447465	460006	5	164566362	C	T	0.619449	2e-10	0.00958232	0.0015062	4.3290216647968e-05	19.9145349234632
Lamb/mutton	rs62398404	460006	6	37669616	T	C	0.127211	4e-09	0.0129151	0.00219431	3.70390187567242e-05	17.0387278819298
Lamb/mutton	rs994270	460006	6	51187787	G	C	0.234851	1.40001e-08	0.0098203	0.00172948	3.46591521750538e-05	15.9439012392327
Lamb/mutton	rs35797675	460006	7	72878044	G	T	0.215928	1.40001e-09	-0.0108498	0.0017934	3.98600985633796e-05	18.3365356756682
Lamb/mutton	rs4272399	460006	8	4836291	A	C	0.321491	4.49997e-09	-0.00924231	0.00157567	3.72662326097259e-05	17.1432549299303
Lamb/mutton	rs276453	460006	9	15573753	C	A	0.488356	2.90001e-22	-0.014237	0.00146723	0.000101291121382322	46.5990410694791
Lamb/mutton	rs1556147	460006	9	131936055	T	A	0.671626	5.30005e-09	0.00910131	0.00155908	3.65370999621166e-05	16.807826240201
Lamb/mutton	rs673696	460006	11	31097262	T	C	0.080995	3.69999e-09	0.0158208	0.00268204	3.72617253550711e-05	17.1411814202285
Lamb/mutton	rs4489752	460006	11	126590934	T	G	0.836007	2.80027e-12	0.013811	0.00197586	5.2301659712348e-05	24.0602310643366
Lamb/mutton	rs6581296	460006	12	60473007	G	C	0.794714	4e-08	0.0100199	0.00182433	3.27587232057706e-05	15.0696373716267
Lamb/mutton	rs3105056	460006	13	55946152	C	T	0.732738	1.80011e-12	-0.0116241	0.00164854	5.29217990491609e-05	24.3455276589327
Lamb/mutton	rs1958801	460006	14	98872110	G	A	0.287998	3.2e-08	-0.00894391	0.00161749	3.28061693013827e-05	15.0914641964427
Lamb/mutton	rs55813438	460006	16	5694999	A	G	0.763165	4.70002e-11	-0.0114181	0.0017352	4.71283254327766e-05	21.6802399657835
Lamb/mutton	rs2726033	460006	16	28338039	G	A	0.422384	1.5e-10	-0.00948966	0.0014804	4.39418132715595e-05	20.2142981250841
Lamb/mutton	rs3964074	460006	16	74166991	C	T	0.547043	3.2e-08	-0.00814112	0.00147218	3.28455659177009e-05	15.1095879873743
Lamb/mutton	rs2926119	460006	16	64293179	A	C	0.569417	4.39997e-08	0.00811121	0.00148179	3.22618000187967e-05	14.8410358543773
Lamb/mutton	rs429358	460006	19	45411941	C	T	0.154171	2.70023e-19	-0.0181966	0.00202671	8.63566433687046e-05	39.7278321384094
Lamb/mutton	rs17270057	460006	19	42670527	C	T	0.113347	4.30002e-08	0.0126533	0.00230897	3.21811324930183e-05	14.803926078425
Lamb/mutton	rs136548	460006	22	27253353	T	C	0.376668	2.90001e-10	0.00953241	0.00151227	4.26691087623889e-05	19.6287982504613
Lamb/mutton	rs11090045	460006	22	41753603	A	G	0.307145	2.99985e-11	-0.0106761	0.00160657	4.85110938069647e-05	22.3163797875723
Processed meat	rs7531118	461981	1	72837239	C	T	0.531133	2.80027e-11	-0.0140719	0.00211347	9.86253207741641e-05	45.5673211575935
Processed meat	rs77165542	461981	2	430975	T	C	0.035496	3.29997e-09	0.0338786	0.00572502	7.85894690941174e-05	36.3095378899371
Processed meat	rs11887120	461981	2	25485735	T	C	0.397683	3.09999e-08	0.0119621	0.00216043	6.85499275889157e-05	31.6707980285112
Processed meat	rs11894162	461981	2	107197420	T	C	0.547464	1.09999e-08	0.0120489	0.00210698	7.19338815721486e-05	33.2343333494189
Processed meat	rs4077924	461981	2	181991389	C	T	0.701892	4.49997e-08	0.0124987	0.00228468	6.53737814869081e-05	30.203288700736
Processed meat	rs3762621	461981	2	173306140	T	C	0.183451	3.59998e-08	-0.0149895	0.00271965	6.73141898594517e-05	31.0998355773163
Processed meat	rs9809856	461981	3	18227421	G	A	0.475881	2.5e-10	0.0132887	0.00209967	8.80893203256992e-05	40.6990012621053
Processed meat	rs2873054	461981	3	81888255	C	A	0.353276	1.6e-10	0.0139958	0.00218986	8.95073220171503e-05	41.354204622271
Processed meat	rs6786550	461981	3	62560523	C	T	0.635043	2.1e-08	0.0121871	0.00217408	6.88455028321717e-05	31.8073663470338
Processed meat	rs6765179	461981	3	25276416	A	G	0.309968	1.79999e-08	-0.0127603	0.00226606	6.96526843116078e-05	32.180318891185
Processed meat	rs10454812	461981	5	52800358	C	A	0.103032	6.69993e-09	-0.0199599	0.00344207	7.36369509602342e-05	34.0212301873169
Processed meat	rs2029401	461981	5	92891029	G	A	0.586212	6.29941e-12	0.0146312	0.0021292	0.000103853822410894	47.983268269384
Processed meat	rs1422192	461981	5	87959023	A	G	0.158076	3.40001e-09	0.0169681	0.00287128	7.66364278344235e-05	35.4071337707712
Processed meat	rs6961970	461981	7	113901132	A	C	0.244698	9.49992e-09	-0.0140142	0.00244137	7.25968325133706e-05	33.5406470324294
Processed meat	rs4240672	461981	8	10767917	A	G	0.494014	2.99985e-16	0.0171201	0.00209412	0.000146527907327646	67.7027364396093
Processed meat	rs6484504	461981	11	31424823	C	T	0.72462	4.40048e-11	0.0154728	0.0023479	9.55455647489278e-05	44.1442622456116
Processed meat	rs11032380	461981	11	33800533	T	A	0.333352	2.1e-09	-0.0133229	0.00222295	7.88909484987929e-05	36.4488369798449
Processed meat	rs4778053	461981	15	93424341	G	C	0.843808	1.29999e-08	0.0164667	0.00289872	7.14735851154469e-05	33.021655554158
Processed meat	rs34241936	461981	17	74065908	G	A	0.037369	1.09999e-08	0.0328367	0.00575337	7.75747394580735e-05	35.8406808915835
Processed meat	rs8096167	461981	18	34800257	C	T	0.1926	4.70002e-08	-0.0145937	0.00267084	6.62377927729051e-05	30.6024963092428
Processed meat	rs838133	461981	19	49259529	G	A	0.549369	1.59993e-18	0.0190137	0.00216555	0.000178998125943	82.7081798342116
Processed meat	rs6010651	461981	20	62418243	C	A	0.379439	1.09999e-08	-0.0124059	0.00216796	7.2479133608125e-05	33.4862647206027
Processed meat	rs203319	461981	22	41914593	T	C	0.204594	2.80001e-10	-0.016423	0.00260186	8.77842771619046e-05	40.5580529383398
Beef	rs11165829	461053	1	97743702	G	C	0.35997	9.80009e-09	-0.0102001	0.00177865	4.79408239430602e-05	22.1042245145077
Beef	rs1105388	461053	1	205308591	T	C	0.300147	1.29999e-09	-0.0113754	0.00187563	5.43630963824815e-05	25.0655225896599
Beef	rs10789340	461053	1	72940273	G	A	0.626712	6.79986e-15	-0.0137797	0.00176936	8.88426614680507e-05	40.9646373199118
Beef	rs1470610	461053	2	33866464	C	G	0.196185	1.5e-08	-0.0122159	0.00215779	4.70655175389847e-05	21.700625278026
Beef	rs62169335	461053	2	147946069	T	C	0.543241	2.39999e-08	-0.00968628	0.00173523	4.65611488002856e-05	21.4680637932332
Beef	rs4676964	461053	3	71034748	T	C	0.510605	9.60064e-15	0.0133533	0.00172438	8.91152026715064e-05	41.0903150786568
Beef	rs62396185	461053	6	26180634	C	G	0.260057	2.80027e-14	-0.0148447	0.00195102	8.48085543883614e-05	39.1043851956871
Beef	rs7791463	461053	7	97819047	A	G	0.534781	2.39999e-08	0.00954846	0.00171063	4.53659567406741e-05	20.916968639539
Beef	rs79809011	461053	8	10126532	A	G	0.029465	3.40001e-08	-0.0280593	0.00508482	4.50299337183874e-05	20.7620308836708
Beef	rs9407624	461053	9	15568070	A	T	0.488187	1.10002e-15	-0.0137626	0.00171589	9.46517164319884e-05	43.6433994353522
Beef	rs10959890	461053	9	11526198	C	T	0.212297	1.5e-09	-0.0126658	0.00209611	5.36539381494803e-05	24.7385291572694
Beef	rs12247907	461053	10	65317045	C	G	0.485752	8.9e-09	0.00984097	0.00171131	4.8383025260024e-05	22.308121513566
Beef	rs1421085	461053	16	53800954	C	T	0.403433	3.50026e-12	-0.0121232	0.00174274	7.07449072024535e-05	32.6193178612135
Beef	rs784251	461053	18	53412903	T	C	0.477649	1.7e-09	-0.0103387	0.00171651	5.33375626499702e-05	24.5926483092514
Beef	rs429358	461053	19	45411941	C	T	0.154226	3.59998e-10	-0.0148514	0.00236847	5.7540908092903e-05	26.5308198246062
Beef	rs11878917	461053	19	42588999	A	G	0.109688	4.60002e-08	0.0150187	0.00274812	4.40550831350928e-05	20.312535004936
Beef	rs132901	461053	22	41797547	T	C	0.787662	2.90001e-11	0.0139249	0.00209282	6.48607224891808e-05	29.9060406917653
Bread	rs9662365	452236	1	98461443	T	C	0.499481	9.59997e-10	0.0121661	0.00198921	7.40069148666077e-05	33.4709202173285
Bread	rs13023099	452236	2	200705623	A	C	0.571784	1.40001e-08	-0.0114708	0.00202287	6.44335856328535e-05	29.1409358200714
Bread	rs6754311	452236	2	136707982	C	T	0.264485	3.09999e-10	0.0141353	0.00224657	7.77378699434741e-05	35.1584410183324
Bread	rs4665972	452236	2	27598097	C	T	0.604541	3.19963e-12	-0.0142361	0.00204335	9.69034589874395e-05	43.8272858873262
Bread	rs75287965	452236	2	44673517	A	G	0.062933	1.5e-09	-0.0247475	0.00409745	7.22340125645354e-05	32.6690362536853
Bread	rs13016665	452236	2	57995348	A	C	0.423235	3.50026e-13	0.0147544	0.00202829	0.000106280496682988	48.0687629089312
Bread	rs1492988	452236	2	163776010	G	C	0.599095	1.40001e-08	0.0115447	0.00203549	6.40224761592439e-05	28.9549942538288
Bread	rs9832088	452236	3	81834065	A	T	0.521617	1.29987e-13	0.0147289	0.00198902	0.000108267497322519	48.9675449776967
Bread	rs9881332	452236	3	23241798	G	C	0.581804	1.89998e-08	0.0113702	0.00202188	6.29104484195375e-05	28.4520336607571
Bread	rs1994315	452236	3	85144149	C	T	0.685162	4.30031e-15	-0.0168239	0.00214445	0.000122113524293171	55.2306319523143
Bread	rs73802707	452236	4	17932319	T	C	0.153694	8e-09	-0.0159296	0.00276165	6.60121792524827e-05	29.8549226605735
Bread	rs2068650	452236	5	166835294	C	A	0.472074	3.10027e-12	-0.013938	0.00199929	9.68309179848776e-05	43.7944740230955
Bread	rs17083079	452236	5	92683607	A	G	0.047423	1.2e-10	0.0301138	0.00467938	8.19313733263567e-05	37.055188667368
Bread	rs2517678	452236	6	29933225	T	C	0.368395	2.19999e-10	0.013233	0.00208598	8.14902982281321e-05	36.8556869098188
Bread	rs596878	452236	6	140286236	C	A	0.449595	5.30005e-09	-0.011739	0.00201069	6.82018325545571e-05	30.8452912488664
Bread	rs79436018	452236	7	127694032	C	T	0.116276	1.6e-08	-0.0176147	0.00311645	6.37657145291766e-05	28.8388630750979
Bread	rs7802468	452236	7	143704416	T	C	0.371501	6.90081e-30	-0.0233527	0.00205629	0.000254664714201885	115.197379069993
Bread	rs10761661	452236	10	64525135	T	C	0.45322	1e-08	-0.0114852	0.00200486	6.53775749607263e-05	29.5678953120813
Bread	rs55745436	452236	10	63591768	T	C	0.237279	1e-08	0.0134245	0.00234263	6.52305802102523e-05	29.501410604934
Bread	rs1940033	452236	11	131882807	T	C	0.592727	4.70002e-08	-0.011079	0.00202843	5.92613377373099e-05	26.8015801077853
Bread	rs11183201	452236	12	46170982	C	T	0.507856	5.30029e-17	-0.016725	0.00199574	0.000139828284994899	63.2439479291583
Bread	rs6580721	452236	12	50155400	G	A	0.188665	1.29987e-11	0.017205	0.00254355	9.06214278687525e-05	40.9858050029691
Bread	rs11060853	452236	12	123424071	G	A	0.411804	2.5e-10	-0.012789	0.00202087	7.92347693307429e-05	35.8354960907858
Bread	rs9564268	452236	13	66204880	C	T	0.615619	2.99999e-09	-0.0121606	0.00204932	6.99864443622607e-05	31.6524649231979
Bread	rs9529024	452236	13	66713569	T	A	0.370396	4.20001e-10	-0.0129169	0.00206792	7.78180523382927e-05	35.1947078647741
Bread	rs11628639	452236	14	97837568	C	T	0.243333	6.19998e-09	-0.013495	0.00232226	6.70627838822621e-05	30.3301050274895
Bread	rs9323989	452236	14	98587669	C	T	0.379169	1.6e-08	-0.0116143	0.00205547	6.35071016586324e-05	28.7218946557737
Bread	rs28406095	452236	15	41825092	A	G	0.461729	4.39997e-08	-0.010949	0.00200012	5.95891295942932e-05	26.9498363502364
Bread	rs4984685	452236	16	754230	A	G	0.201006	4.39997e-08	0.0135849	0.00248083	5.92782571877779e-05	26.8092325656406
Bread	rs62091167	452236	18	53130630	C	A	0.215931	1.2e-08	-0.0138402	0.0024253	6.48610547949183e-05	29.3342769062668
Bread	rs656817	452236	18	40994935	G	A	0.334442	1.79999e-09	-0.0126883	0.00210929	7.1671021201354e-05	32.4143957748199
Bread	rs7276867	452236	21	46496880	C	G	0.541677	1.5e-08	0.011348	0.002003	6.39411874674865e-05	28.9182280390116
Cereal	rs10857964	441640	1	113097633	C	T	0.205117	1.7e-10	0.0140866	0.0022053	6.47063981721797e-05	28.5786534976976
Cereal	rs12354267	441640	1	44248272	C	T	0.309145	1.7e-09	0.0116473	0.00193279	5.79468257732287e-05	25.5930032741389
Cereal	rs112780312	441640	1	153797015	A	G	0.274969	1.79999e-09	-0.0121483	0.0020189	5.88438828659548e-05	25.9892240480102
Cereal	rs184643	441640	2	45189441	A	G	0.56672	1.59993e-11	-0.0121653	0.00180474	7.26796495112663e-05	32.10042809872
Cereal	rs6545770	441640	2	60204427	T	A	0.748101	2.70023e-11	-0.013728	0.00206041	7.10282664768753e-05	31.3710097787565
Cereal	rs4988235	441640	2	136608646	A	G	0.736893	1.5e-08	0.0114	0.00201241	5.03937331667359e-05	22.2569091370311
Cereal	rs67723420	441640	3	35775115	A	T	0.376335	1.2e-08	0.0105252	0.00184665	5.20015983457062e-05	22.9670762148735
Cereal	rs7619139	441640	3	25110415	A	T	0.588533	9.70063e-21	-0.016951	0.00181499	0.00013916386215688	61.4686039635693
Cereal	rs9846396	441640	3	141140968	T	C	0.441556	2.99985e-11	0.0119674	0.00180031	7.06309470818285e-05	31.1955135759932
Cereal	rs11097340	441640	4	93465297	T	C	0.399592	2.1e-10	-0.0115334	0.00181501	6.38275184306459e-05	28.1904569115817
Cereal	rs3115230	441640	4	123009766	A	C	0.752001	2.99999e-08	-0.0114779	0.00207131	4.91386495430333e-05	21.7025613414421
Cereal	rs11940694	441640	4	39414993	G	A	0.604068	5.00035e-12	-0.0126647	0.00183426	7.67231177669088e-05	33.8864441579879
Cereal	rs10057775	441640	5	87469663	C	T	0.893563	4.49987e-12	0.0200293	0.00289378	7.63096288624499e-05	33.7038037963136
Cereal	rs79642906	441640	5	59650336	A	G	0.083314	1.89998e-08	-0.0181581	0.00322812	5.03627443258544e-05	22.2432219082796
Cereal	rs1853931	441640	6	125170409	A	G	0.531294	3.79997e-10	-0.0113368	0.00181017	6.40097881944205e-05	28.2709644570544
Cereal	rs6918737	441640	6	19721681	A	T	0.234488	7.59976e-11	0.0137325	0.00210976	6.77020526964325e-05	29.9018235635817
Cereal	rs2817377	441640	6	50789176	A	G	0.537948	3.09999e-08	0.00990084	0.00178933	4.87309897099231e-05	21.5225056465122
Cereal	rs2504706	441640	6	51258579	C	T	0.234682	5.30029e-18	0.0181793	0.00210238	0.000118715114948658	52.435330802019
Cereal	rs9374896	441640	6	98310484	T	C	0.466274	1.29987e-22	0.0175265	0.00179165	0.000152890305686505	67.5324938864109
Cereal	rs4410790	441640	7	17284577	C	T	0.630668	3.40001e-09	-0.0109143	0.00184697	5.54931660124588e-05	24.509250947342
Cereal	rs62442924	441640	7	1989976	T	C	0.194276	1.7e-08	0.0127309	0.00225709	5.07403738213895e-05	22.4100143062341
Cereal	rs13234131	441640	7	73025975	G	A	0.128369	1.6e-10	0.0170117	0.0026602	6.47617017424076e-05	28.6030808183023
Cereal	rs9987289	441640	8	9183358	G	A	0.908767	7.79992e-09	0.0178679	0.0030947	5.29397061295505e-05	23.3814237413442
Cereal	rs4739095	441640	8	64391730	A	G	0.765732	9.90011e-10	-0.0128656	0.00210523	5.93854226571109e-05	26.228416877063
Cereal	rs2927238	441640	8	76758514	G	T	0.613181	2.1e-08	0.0102465	0.0018288	4.98055306552136e-05	21.9971105252698
Cereal	rs2799849	441640	9	86752641	T	C	0.678123	9.79941e-11	-0.0123289	0.00190573	6.63555228067572e-05	29.3070650669551
Cereal	rs7040561	441640	9	128528978	A	T	0.850635	1.09999e-10	-0.0162685	0.00252002	6.72538437073826e-05	29.7038507253752
Cereal	rs491711	441640	11	28742220	C	A	0.311975	1.5e-09	0.0116885	0.00193366	5.86504799511294e-05	25.9037999349556
Cereal	rs2450126	441640	11	77916279	G	A	0.156746	1.29999e-09	-0.0149019	0.00245669	5.8704063195585e-05	25.9274671092395
Cereal	rs10837531	441640	11	40966859	G	C	0.455002	2e-09	0.0107836	0.00179687	5.76720979247521e-05	25.4716589873031
Cereal	rs11038810	441640	11	46210773	G	A	0.644091	2.30001e-09	0.0111343	0.00186325	5.68384248615377e-05	25.1034351187105
Cereal	rs627185	441640	11	121553314	G	C	0.544427	1.5e-09	-0.0108269	0.00179076	5.81481469404694e-05	25.6819246748247
Cereal	rs2472297	441640	15	75027880	T	C	0.261458	4.49987e-15	-0.0158518	0.00202189	9.70430185917288e-05	42.8620441069571
Cereal	rs1104608	441640	16	73912588	C	G	0.426239	2.30001e-09	0.0108629	0.00181843	5.77172682639455e-05	25.4916102276583
Cereal	rs68136852	441640	17	27382061	A	C	0.152389	1.2e-08	-0.0141222	0.00247848	5.15210748053126e-05	22.754836788517
Cereal	rs3859193	441640	17	38125856	A	T	0.470074	9.49992e-09	-0.0103258	0.00179925	5.31200985947755e-05	23.4611003591637
Cereal	rs8097544	441640	18	1839564	G	A	0.145206	3.19963e-22	-0.0246368	0.00254108	0.000150676186045241	66.5543576094175
Cereal	rs4797242	441640	18	6407483	A	C	0.297207	4.49997e-09	0.0114312	0.00194889	5.45883670726784e-05	24.1096133616677
Cereal	rs11670024	441640	19	18818335	G	A	0.115508	1.09999e-08	0.0160114	0.00279947	5.23835085882457e-05	23.135759898173
Cereal	rs6510177	441640	19	31211647	C	T	0.805589	1.2e-08	-0.0130354	0.00228744	5.32246828092746e-05	23.5072936347698
Cereal	rs78854891	441640	19	42752078	C	T	0.065728	1.09999e-09	0.0221411	0.00363312	6.02077133619975e-05	26.5916151341077
Cereal	rs56131196	441640	19	45422846	A	G	0.188724	2.70023e-15	0.0180024	0.00227695	9.92399578788628e-05	43.8324864518144
Cereal	rs838133	441640	19	49259529	G	A	0.549201	3.90032e-29	-0.0206515	0.00184331	0.000211177411543018	93.2836690828115
Cheese	rs78876700	451486	1	4670487	A	G	0.137431	3.40001e-08	0.0180965	0.00327852	7.76421803006102e-05	35.0569240268568
Cheese	rs531358	451486	1	93676011	T	C	0.649768	1.79999e-08	0.0131666	0.00233731	7.89026197403061e-05	35.6260813619829
Cheese	rs2802530	451486	1	98546134	A	G	0.876502	4.20001e-08	0.0186266	0.00339704	7.5112117973855e-05	33.9144668587436
Cheese	rs6685323	451486	1	154295592	T	C	0.309293	4.79999e-08	-0.0131886	0.00241592	7.43175420274448e-05	33.55567492
Cheese	rs2339928	451486	2	24049453	A	G	0.704069	1.2e-09	0.0148578	0.00244494	9.19908636633733e-05	41.5362240433175
Cheese	rs12475594	451486	2	58433375	G	A	0.178459	4.39997e-08	0.0160073	0.00292518	7.51335417483905e-05	33.9241408035797
Cheese	rs504675	451486	2	45154689	T	C	0.352634	1e-31	0.0274418	0.00234182	0.000343818510898337	155.281945381655
Cheese	rs72970243	451486	2	136484232	A	G	0.12044	6.70039e-11	0.0222011	0.00340166	0.000104427576473994	47.15230393761
Cheese	rs1514755	451486	2	166299635	G	A	0.239596	3.89996e-10	0.0163749	0.00261651	9.77037571660564e-05	44.115993398666
Cheese	rs79184944	451486	3	161549397	A	T	0.134346	2.39999e-09	0.0196018	0.00328458	8.93698406505787e-05	40.3526594470305
Cheese	rs4296548	451486	3	36915814	G	T	0.609594	1.2e-08	0.0130245	0.00228781	8.07438183350917e-05	36.4574857938104
Cheese	rs62245792	451486	3	68410652	A	T	0.150049	1.40001e-08	-0.0179341	0.00316317	8.20382078233502e-05	37.0419770783312
Cheese	rs77742462	451486	3	107637010	G	A	0.020525	9.80009e-09	-0.0474668	0.00827804	9.05912862670883e-05	40.9042218550817
Cheese	rs2352974	451486	3	49890613	T	C	0.48979	1e-10	-0.0144972	0.0022428	0.000105040586203557	47.4291260047255
Cheese	rs6774906	451486	3	194803510	C	A	0.040653	2.5e-08	0.0316294	0.00567262	7.80333451215921e-05	35.2335561811262
Cheese	rs4681981	451486	3	56704919	A	C	0.469086	2.90001e-08	-0.0124361	0.00224121	7.70326886221936e-05	34.7817057182088
Cheese	rs4860341	451486	4	61251106	C	T	0.928742	2.19999e-08	0.0243652	0.00435152	7.85775840003334e-05	35.4793098132536
Cheese	rs73096946	451486	4	17788715	C	T	0.157396	1.9002e-11	-0.0205914	0.00306664	0.000112465405517143	50.7820423674896
Cheese	rs13107325	451486	4	103188709	T	C	0.074693	7.00003e-12	-0.0291639	0.00425285	0.000117567408990917	53.086045269651
Cheese	rs10938397	451486	4	45182527	G	A	0.434462	1.79999e-08	-0.0127071	0.00225751	7.93480904545536e-05	35.827236093554
Cheese	rs4692708	451486	4	170228542	C	A	0.252659	1.29999e-08	0.0147298	0.00258904	8.19364752539492e-05	36.9960389185814
Cheese	rs26579	451486	5	87985295	C	G	0.586217	2.39999e-08	-0.0128007	0.00229427	7.9492926787252e-05	35.892637768442
Cheese	rs6873324	451486	5	153597288	C	A	0.425802	3.89996e-08	-0.0124766	0.00227073	7.61187892512872e-05	34.3690315753994
Cheese	rs9504123	451486	6	4478474	C	A	0.274743	1.5e-08	0.0141706	0.00250387	8.00248814318132e-05	36.1328450950053
Cheese	rs975303	451486	6	19028788	G	A	0.181313	2.49977e-13	0.0212756	0.00290699	0.000134381803986897	60.6793885969246
Cheese	rs1931805	451486	6	62630863	C	T	0.500062	1.6e-08	0.0126363	0.00223591	7.98380376174103e-05	36.0484746151313
Cheese	rs113367286	451486	7	140144414	T	C	0.278467	1.29999e-09	0.0151797	0.00249985	9.25947381022388e-05	41.8089140227954
Cheese	rs34198643	451486	7	2203808	T	C	0.224165	4.49997e-10	-0.0167006	0.00267855	9.70133087773736e-05	43.8042062910344
Cheese	rs12672200	451486	7	115461436	A	G	0.325794	8.99995e-09	-0.0137634	0.00239456	8.32179770330792e-05	37.5747120343258
Cheese	rs9649582	451486	7	132526871	T	A	0.317256	1.40001e-09	-0.0146166	0.00241153	9.25529906275135e-05	41.7900622157089
Cheese	rs7012814	451486	8	9173358	A	G	0.473966	2.09991e-16	-0.0185161	0.00225388	0.000170958238772176	77.1981071262482
Cheese	rs7386207	451486	8	144246027	T	C	0.563517	3.59998e-08	-0.0124974	0.00226925	7.68322748958499e-05	34.691208203523
Cheese	rs13257887	451486	8	10187716	C	T	0.358942	2.69998e-10	0.0161808	0.00256186	0.000120490159165725	54.4059344004736
Cheese	rs3911016	451486	9	88029000	G	T	0.120938	5.30005e-10	0.0213573	0.0034399	9.69850917400868e-05	43.7914642783618
Cheese	rs4503172	451486	9	124640841	T	C	0.608301	1.6e-08	0.0129596	0.002293	8.00357802684521e-05	36.1377665330635
Cheese	rs1806771	451486	10	63682387	G	T	0.087876	4.09996e-08	-0.0221467	0.004035	7.86270903184413e-05	35.5016646379231
Cheese	rs73335955	451486	10	106766879	C	T	0.05334	2.39999e-08	0.0277726	0.00497824	7.78950951797053e-05	35.1711288105403
Cheese	rs10896050	451486	11	65577516	T	G	0.193171	7.19946e-11	-0.0184695	0.00283438	0.000106331930935097	48.012270743758
Cheese	rs67238148	451486	11	7946480	T	G	0.217471	1.09999e-09	0.0165432	0.00271432	9.31474196688738e-05	42.0584872613454
Cheese	rs7936836	451486	11	43633645	A	C	0.417538	2.60016e-12	0.0159029	0.00227272	0.000123011653284332	55.5446259076871
Cheese	rs73024305	451486	11	124942269	C	G	0.054789	4.00037e-11	0.0325373	0.00492718	0.000109651647141726	49.5113932639587
Cheese	rs12786959	451486	11	89943676	T	A	0.196267	1.2e-08	-0.0160712	0.00281988	8.14865050815155e-05	36.792851381094
Cheese	rs524468	451486	12	371786	G	A	0.260633	2.39999e-08	-0.0142421	0.00255161	7.81749339847014e-05	35.2974912741991
Cheese	rs1024853	451486	12	107291383	G	C	0.437902	1.29999e-08	-0.0128634	0.00226242	8.14573943363959e-05	36.7797062036052
Cheese	rs7298331	451486	12	22322789	C	A	0.604531	1.09999e-08	-0.013175	0.00230588	8.29969752683268e-05	37.4749166867787
Cheese	rs12296440	451486	12	49927148	A	G	0.169681	2.80001e-10	0.0187942	0.00297985	9.95304287285308e-05	44.9408690680378
Cheese	rs61953351	451486	12	121456616	T	G	0.250366	1.5e-08	0.0145932	0.00257996	7.99384441890261e-05	36.0938138195599
Cheese	rs1073242	451486	13	58715219	A	G	0.553825	6.70039e-12	0.015728	0.00229156	0.000122251665687296	55.2014194966448
Cheese	rs11620149	451486	13	89816082	C	T	0.143308	3.59998e-08	-0.0176745	0.0032085	7.67042478312652e-05	34.6333971565297
Cheese	rs17115145	451486	14	30122409	T	C	0.401282	1.79999e-08	-0.0128806	0.00228956	7.97212642734799e-05	35.9957449055401
Cheese	rs35270670	451486	15	83481880	G	A	0.217962	1.5e-09	0.0163794	0.00270974	9.14607196269421e-05	41.2968285777104
Cheese	rs4776970	451486	15	68080886	T	A	0.357982	3.50026e-11	0.0154088	0.00232683	0.00010913800896628	49.2794431004347
Cheese	rs12447542	451486	16	7744180	A	G	0.12558	6.80002e-09	0.0197476	0.00340698	8.56444451687388e-05	38.6704085882509
Cheese	rs61734410	451486	16	1252369	T	C	0.255213	2.19999e-10	0.016654	0.00262279	0.000105439174359655	47.6091200629058
Cheese	rs62034322	451486	16	28535834	A	G	0.379848	1.40001e-09	-0.0139355	0.00229986	9.14919954385196e-05	41.3109516899682
Cheese	rs71386942	451486	16	71992817	A	C	0.268947	9.90011e-09	0.0144554	0.00252205	8.21685817337088e-05	37.1008484795625
Cheese	rs11649653	451486	16	30918487	G	C	0.38208	1.5e-09	0.0138485	0.00229169	9.05569993607028e-05	40.8887390608845
Cheese	rs919109	451486	17	46675977	C	G	0.138752	7.90005e-10	0.0199382	0.00324329	9.50100113752022e-05	42.8995758649127
Cheese	rs2854175	451486	17	61998469	A	C	0.257474	3.69999e-11	0.0169937	0.00256857	0.000110420811705144	49.8587351938961
Cheese	rs12951057	451486	17	44794558	G	C	0.165627	3.59998e-12	-0.0211557	0.00304376	0.000123701843808772	55.8563127790389
Cheese	rs2960578	451486	18	21143739	G	T	0.496281	2.60016e-14	0.0170282	0.00223594	0.000144971776780293	65.4619277998586
Cheese	rs1434511	451486	18	44829435	T	C	0.455286	9.49992e-09	0.0129646	0.00225868	8.33683244303397e-05	37.6426027878291
Cheese	rs1291145	451486	20	35528475	C	T	0.685848	4.40048e-17	-0.0202495	0.00241026	0.000176695833656466	79.7894402242133
Cheese	rs6126641	451486	20	51296552	A	G	0.336196	3.29997e-08	0.013226	0.00239492	7.80763387115347e-05	35.252970129675
Cheese	rs62236533	451486	22	41992169	A	G	0.108791	1.10002e-11	0.0247617	0.00364674	0.000118894959501916	53.6855548376311
Coffee	rs516636	428860	1	177855517	A	C	0.208913	4e-09	0.0116767	0.00198419	4.50671353875499e-05	19.3282726179127
Coffee	rs4615895	428860	1	96274668	A	G	0.740926	4.19952e-11	0.0122025	0.00184972	5.71644848084055e-05	24.516848118955
Coffee	rs13387939	428860	2	637498	A	C	0.828363	9.79941e-15	0.0165558	0.0021386	7.79402771181004e-05	33.4279167454089
Coffee	rs780093	428860	2	27742603	C	T	0.615839	1e-15	0.0132935	0.00165695	8.36159517087925e-05	35.8623684840007
Coffee	rs12989746	428860	2	49368391	T	G	0.249928	2.80001e-08	0.01035	0.00186429	4.01632235693539e-05	17.2250115454957
Coffee	rs1527961	428860	2	62780440	C	T	0.1349	1.7e-08	-0.0133431	0.00236585	4.15548519226781e-05	17.8218712710775
Coffee	rs2597805	428860	4	17424930	T	C	0.682463	2e-08	0.00985502	0.00175623	4.20938320473275e-05	18.0530365456411
Coffee	rs2189234	428860	4	106075498	G	T	0.617795	1.79999e-09	0.00998689	0.00166052	4.71011251585376e-05	20.2006458063865
Coffee	rs13163336	428860	5	87943710	A	C	0.15761	1.29987e-11	0.0149472	0.00221005	5.93262173624808e-05	25.444032423837
Coffee	rs12514566	428860	5	7391462	A	G	0.337107	2.39994e-11	-0.0113972	0.00170562	5.80547204552088e-05	24.8986767907007
Coffee	rs2465037	428860	6	51179260	A	C	0.343017	4.79999e-10	-0.0106317	0.00170743	5.09454260734669e-05	21.8494666654036
Coffee	rs1338549	428860	6	98312143	G	T	0.533932	5.60003e-09	-0.00945121	0.0016218	4.4456990230482e-05	19.0665835591831
Coffee	rs9398171	428860	6	108983527	T	C	0.71064	1.09999e-09	0.0108577	0.00177995	4.8483483526963e-05	20.7935379215596
Coffee	rs73075167	428860	7	17570479	T	A	0.12918	5.00035e-11	-0.0160639	0.00244429	5.80571422333002e-05	24.8997155102136
Coffee	rs7811609	428860	7	32930597	T	C	0.374746	4e-08	0.00913864	0.00166468	3.91369177188126e-05	16.7848371658456
Coffee	rs1057868	428860	7	75615006	T	C	0.284986	5.40008e-29	0.0199509	0.00178517	0.000162215761787118	69.5788139488089
Coffee	rs4410790	428860	7	17284577	C	T	0.632141	1.1995e-120	0.039072	0.00167288	0.00070999718238455	304.704310845234
Coffee	rs34060476	428860	7	73037956	G	A	0.133855	7.50067e-15	0.0184292	0.00237033	7.8753191561728e-05	33.7765962415337
Coffee	rs6469262	428860	8	110443480	C	T	0.564966	1.89998e-08	-0.00915347	0.00162895	4.11857551848964e-05	17.6635680844751
Coffee	rs78267637	428860	8	33790200	G	C	0.038115	3.89996e-09	-0.0254259	0.00431659	4.74025539481751e-05	20.3299281716234
Coffee	rs442355	428860	8	109128653	C	G	0.254435	1.89998e-09	-0.0111372	0.00185374	4.70591845956022e-05	20.1826575667088
Coffee	rs10119174	428860	9	27953724	C	G	0.571035	1e-08	-0.00939786	0.00164159	4.32685682277296e-05	18.5568745624008
Coffee	rs117810762	428860	10	135315795	A	G	0.017881	6.19998e-09	0.0359086	0.00617871	4.52879704258666e-05	19.4229880486046
Coffee	rs61928609	428860	12	11316437	C	A	0.835328	1.29987e-11	-0.0147305	0.00217536	5.96955244233456e-05	25.6024315637259
Coffee	rs2472297	428860	15	75027880	T	C	0.262883	1.09901e-142	0.0464708	0.00182733	0.00083693016897309	359.224844515281
Coffee	rs117968677	428860	15	75174251	A	G	0.024207	1.89998e-08	-0.0310299	0.00551601	4.54872221850997e-05	19.5084465168987
Coffee	rs8056750	428860	16	70927078	T	C	0.359129	1.29999e-09	0.0105333	0.00173692	5.10716629020135e-05	21.903609862611
Coffee	rs1421085	428860	16	53800954	C	T	0.40357	1.69981e-29	0.0185426	0.00164436	0.000165519669382547	70.9961856372343
Coffee	rs62064918	428860	17	46155786	T	C	0.244545	4.09996e-08	-0.0103075	0.00187872	3.92558214955734e-05	16.8358339994428
Coffee	rs57918684	428860	17	60150383	A	G	0.154747	8.60003e-09	0.0128864	0.00223845	4.34412357299582e-05	18.6309308233362
Coffee	rs7224815	428860	17	17845800	T	A	0.407832	3.69999e-11	-0.0108602	0.00164162	5.69681185111948e-05	24.4326252491647
Coffee	rs630194	428860	18	40950954	C	T	0.343374	2.29985e-11	-0.0113533	0.00169853	5.81245637256928e-05	24.9286331161973
Coffee	rs1942965	428860	18	55032486	C	T	0.504585	3.79997e-08	-0.00890339	0.00161917	3.96318438676361e-05	16.9971069240745
Coffee	rs476828	428860	18	57852587	C	T	0.237409	5.60015e-20	0.0173461	0.00189543	0.000108948822639407	46.728665212549
Coffee	rs56113850	428860	19	41353107	C	T	0.578109	8.9002e-15	0.0126667	0.00163351	7.82648859339009e-05	33.567149580974
Coffee	rs75347775	428860	19	18495908	A	G	0.244531	2.69998e-08	0.0104504	0.00187898	4.03502653806486e-05	17.3052323813333
Coffee	rs6063085	428860	20	45840459	C	A	0.373473	4.49997e-10	0.0104106	0.00166919	5.07201486581427e-05	21.7528448207568
Coffee	rs6062682	428860	20	62891820	T	C	0.464546	2.5e-10	0.0103704	0.00163929	5.35022324431688e-05	22.9460880680499
Coffee	rs13054099	428860	22	41215672	C	T	0.261004	4.30002e-09	-0.0107777	0.00183597	4.4809637227756e-05	19.2178325463257
Coffee	rs17842490	428860	22	24870527	G	A	0.014248	3.29989e-11	-0.0451683	0.00680848	5.73085024179101e-05	24.578618293746
Dried fruit	rs261809	421764	1	241054465	G	A	0.540636	9.80009e-09	-0.00962858	0.00167902	4.60485967138064e-05	19.422442623436
Dried fruit	rs11586016	421764	1	44031793	C	G	0.371004	1.09999e-08	0.00987818	0.00173034	4.5541815811157e-05	19.2086821184082
Dried fruit	rs12137234	421764	1	72270797	T	C	0.303772	2.80001e-08	0.0102051	0.00183744	4.4051809337582e-05	18.5801977011638
Dried fruit	rs72720396	421764	1	91191582	G	A	0.229157	8.70001e-09	0.0114265	0.00198541	4.61270312957111e-05	19.4555263990168
Dried fruit	rs11811826	421764	1	204603861	A	T	0.224231	4.40048e-11	0.0132178	0.0020058	6.07822010749663e-05	25.6371809740689
Dried fruit	rs3101339	421764	1	72748669	C	A	0.603285	6.20012e-17	0.0142595	0.00170546	9.73284348792622e-05	41.0534310177348
Dried fruit	rs75641275	421764	1	98327133	C	A	0.143372	2.90001e-09	-0.0141613	0.00238518	4.92598234978861e-05	20.7769451467662
Dried fruit	rs7582086	421764	2	60231826	T	G	0.468273	8.79995e-09	-0.00962821	0.00167381	4.61645849055059e-05	19.4713665464701
Dried fruit	rs7599488	421764	2	60718347	T	C	0.426408	6.69993e-10	-0.0104154	0.00168729	5.30652643816958e-05	22.3820997481934
Dried fruit	rs4149513	421764	2	101022726	A	G	0.493537	2.19989e-12	0.01173	0.00167139	6.87849553875904e-05	29.0128760035625
Dried fruit	rs17184707	421764	2	166183577	T	C	0.212811	2.1e-08	-0.0114381	0.00204011	4.38339757617499e-05	18.4883157016095
Dried fruit	rs4269101	421764	3	18763543	G	T	0.718948	1.10002e-13	-0.0138099	0.00185921	7.70717505390001e-05	32.5084411332952
Dried fruit	rs11720884	421764	3	43941406	G	A	0.250137	7.59994e-09	0.0111797	0.00193554	4.68867528818534e-05	19.7759779003451
Dried fruit	rs57499472	421764	3	147239337	C	T	0.404131	8.10009e-09	0.00991231	0.00171869	4.73208682675098e-05	19.9590885236403
Dried fruit	rs10026792	421764	4	2862190	A	G	0.290404	3.89996e-09	0.0108465	0.0018423	4.84867404683126e-05	20.4508562287548
Dried fruit	rs1648404	421764	4	37175523	T	C	0.476112	1.79999e-08	0.00941595	0.00167357	4.42288717987034e-05	18.6548825119718
Dried fruit	rs746868	421764	6	31540429	G	C	0.614662	5.19996e-14	-0.0129055	0.00171452	7.88965240088853e-05	33.2781812918648
Dried fruit	rs9385269	421764	6	98547979	T	C	0.524565	7.19946e-13	0.0120673	0.00168183	7.26341193318251e-05	30.6365366954915
Dried fruit	rs2328887	421764	6	25430149	C	T	0.899467	8.80035e-12	0.0189482	0.00277607	6.49321514245661e-05	27.3876923909173
Dried fruit	rs2533273	421764	7	153485282	A	C	0.48453	3.89996e-09	-0.00987659	0.00167714	4.87268249280127e-05	20.5521245750646
Dried fruit	rs7808471	421764	7	132716502	C	T	0.322136	1.09999e-10	-0.0115362	0.00178604	5.81215758414138e-05	24.5148969144666
Dried fruit	rs11772627	421764	7	2109821	C	G	0.18202	2.99985e-17	0.0183338	0.00217099	0.000100091401321031	42.2189753603669
Dried fruit	rs7829800	421764	8	144258705	G	A	0.671041	5.1e-09	-0.0104463	0.00178709	4.81776721789112e-05	20.3204903674454
Dried fruit	rs10740991	421764	10	22058137	C	G	0.717606	1.99986e-19	0.016739	0.00185722	0.000113561348428527	47.9013011722648
Dried fruit	rs7916868	421764	10	64988931	T	A	0.503499	9.09997e-09	0.00960741	0.00167167	4.61489033390887e-05	19.4647520470615
Dried fruit	rs893856	421764	10	126723567	A	G	0.148988	1.29999e-08	-0.013361	0.00234923	4.52683742785691e-05	19.0933443971383
Dried fruit	rs10896126	421764	11	66292908	G	A	0.303582	1.59993e-16	-0.015009	0.00181919	9.52531872076441e-05	40.1780018257999
Dried fruit	rs11037497	421764	11	43622423	C	G	0.446175	5.69994e-10	0.0104396	0.00168442	5.38611350797649e-05	22.7178036602035
Dried fruit	rs1622515	421764	11	95523433	G	A	0.484704	2.90001e-09	0.00991719	0.00167077	4.91293070103172e-05	20.7218928355204
Dried fruit	rs3764002	421764	12	108618630	T	C	0.261416	5.10035e-12	0.0131215	0.00190081	6.64858194031821e-05	28.0430566287234
Dried fruit	rs4140799	421764	14	72170969	A	G	0.531856	1.79999e-08	0.0094566	0.00167846	4.45321393182314e-05	18.7828005814282
Dried fruit	rs34162196	421764	14	22038125	T	C	0.101001	7.10068e-16	-0.0223628	0.00277168	9.0817017970035e-05	38.3066460284386
Dried fruit	rs10129747	421764	14	77433198	G	A	0.530254	2.59998e-08	0.00935902	0.00168126	4.3635282337013e-05	18.404507034884
Dried fruit	rs1797235	421764	15	47821612	C	G	0.374623	8.9e-09	-0.0100206	0.00174235	4.70493676337232e-05	19.8445690663599
Dried fruit	rs11632215	421764	15	45319982	C	A	0.120179	4.39997e-08	-0.0141434	0.00258382	4.23019661757296e-05	17.8421166148216
Dried fruit	rs862227	421764	16	73602926	G	A	0.458327	4.30002e-08	-0.0091646	0.00167238	4.17032263437916e-05	17.5895696910163
Dried fruit	rs1582322	421764	16	52105988	G	A	0.604805	6.80002e-09	0.00994346	0.00171571	4.7264152167036e-05	19.9351655649722
Dried fruit	rs62084586	421764	17	56419228	C	T	0.165729	3.2e-09	0.0133946	0.00226174	4.96129613806414e-05	20.9259000136913
Dried fruit	rs8081370	421764	17	1373612	T	C	0.910232	1.40001e-08	-0.0166666	0.00293795	4.53939180553655e-05	19.1462987923855
Dried fruit	rs4800488	421764	18	21117571	A	C	0.489858	7.70016e-13	0.0119836	0.00167202	7.17737916689586e-05	30.2736307751516
Dried fruit	rs17175518	421764	18	57850583	A	C	0.232775	5.89997e-09	0.0114962	0.00197514	4.7206053920659e-05	19.9106596173565
Dried fruit	rs11152349	421764	18	60233646	A	G	0.302856	4.90004e-08	0.00991215	0.0018176	4.1488181830743e-05	17.4988645413717
Dried fruit	rs429358	421764	19	45411941	C	T	0.154208	6.70039e-18	0.0199445	0.00231362	0.000103764017846085	43.7682612654437
Fresh fruit	rs2790688	446462	1	153992909	T	C	0.154068	1.50003e-11	0.0114466	0.00169613	3.41531611879777e-05	15.2485411298676
Fresh fruit	rs559734	446462	1	97304868	C	G	0.711817	1.09999e-08	0.00776806	0.00136078	2.47566486044017e-05	11.0531269743017
Fresh fruit	rs12044599	446462	1	204564714	G	A	0.21008	3.69999e-10	0.00942073	0.0015033	2.94555358868407e-05	13.1511059249114
Fresh fruit	rs7554485	446462	1	65945906	C	T	0.611539	1.7e-10	-0.00801014	0.00125414	3.04846906017892e-05	13.6106098813059
Fresh fruit	rs1620977	446462	1	72729142	G	A	0.730517	1.10002e-21	-0.0131742	0.00137761	6.8334528247885e-05	30.5107184171003
Fresh fruit	rs2867113	446462	2	651365	A	G	0.130942	1.50003e-12	-0.0138606	0.00196025	4.37241915722822e-05	19.5219561511117
Fresh fruit	rs17049185	446462	2	58072660	T	G	0.267872	7.29995e-09	0.00804043	0.00139033	2.53572926668557e-05	11.3213039616623
Fresh fruit	rs11896330	446462	2	60235568	A	G	0.632839	3.40017e-11	-0.00844567	0.0012744	3.31472872249812e-05	14.7994284153695
Fresh fruit	rs72974263	446462	2	225447371	T	C	0.318282	1.79999e-08	0.00738684	0.00131242	2.36790470109688e-05	10.5719976633468
Fresh fruit	rs817223	446462	2	104094008	C	T	0.481314	2.80001e-09	-0.00726908	0.00122339	2.63828624297089e-05	11.7792035294741
Fresh fruit	rs4953150	446462	2	45157336	T	C	0.344088	6.59933e-11	-0.00843921	0.00129268	3.21476096974837e-05	14.3530832428566
Fresh fruit	rs10192394	446462	2	146298007	T	C	0.528785	4.49997e-10	-0.00766096	0.0012287	2.9247895272905e-05	13.0583972541765
Fresh fruit	rs1375566	446462	3	85642479	A	G	0.627412	6.1e-10	-0.00783382	0.001266	2.8691870152133e-05	12.8101398949918
Fresh fruit	rs13072255	446462	3	21038260	C	A	0.493966	2.09991e-13	0.00898012	0.00122355	4.03154053524539e-05	17.9999415485964
Fresh fruit	rs1356292	446462	3	185824903	T	C	0.807546	3.50002e-09	0.00917471	0.00155324	2.61642866980952e-05	11.6816130803053
Fresh fruit	rs12641371	446462	4	59882235	T	C	0.433148	1.40001e-10	0.00791271	0.00123354	3.07458490567339e-05	13.7272138247136
Fresh fruit	rs10064431	446462	5	92950673	C	T	0.522495	5.99998e-10	-0.00757392	0.00122365	2.86240765767822e-05	12.7798710404775
Fresh fruit	rs149449	446462	5	95902093	A	G	0.489167	2.39999e-09	0.00728855	0.00122061	2.65490121790889e-05	11.8533866731832
Fresh fruit	rs2143081	446462	6	50782834	A	G	0.539822	1.29987e-11	0.00832073	0.00122891	3.43976907263693e-05	15.3577212718414
Fresh fruit	rs994270	446462	6	51187787	G	C	0.235126	4.19952e-20	0.0132585	0.00144389	6.32279841299123e-05	28.2305507554558
Fresh fruit	rs329274	446462	7	35078743	G	A	0.485636	2.80001e-08	0.0068183	0.00122813	2.32254237173368e-05	10.3694635080259
Fresh fruit	rs10271924	446462	7	153495206	T	C	0.492595	2e-08	-0.00704676	0.00125592	2.48229674814688e-05	11.0827371682009
Fresh fruit	rs10249294	446462	7	143723137	A	G	0.372973	4.10015e-54	0.0195637	0.00126299	0.000179017554705289	79.9384878663482
Fresh fruit	rs12536253	446462	7	127595077	C	G	0.24901	8.30004e-09	-0.00815943	0.00141599	2.49000706840327e-05	11.1171623757222
Fresh fruit	rs7818437	446462	8	10209623	C	T	0.235903	2.99999e-08	-0.00804815	0.00145251	2.33509244269144e-05	10.4254971646366
Fresh fruit	rs1866823	446462	8	57436577	A	G	0.544469	2.1e-09	0.00743079	0.0012406	2.73899390885278e-05	12.2288471528428
Fresh fruit	rs6475724	446462	9	23274223	T	C	0.727296	1.89998e-08	0.00772163	0.00137406	2.36510637105569e-05	10.5595036477088
Fresh fruit	rs7869969	446462	9	96217447	G	A	0.330836	5.69994e-09	0.00756738	0.00129919	2.53551632552551e-05	11.3203532163451
Fresh fruit	rs4302893	446462	9	1734863	A	G	0.334189	1.29999e-08	0.00738857	0.00129959	2.42937130165785e-05	10.8464346135514
Fresh fruit	rs2093654	446462	9	5780121	G	A	0.388133	1.5e-08	0.00712915	0.00125874	2.41403243331678e-05	10.7779493849799
Fresh fruit	rs11248509	446462	10	125134393	T	A	0.371237	7.39997e-09	0.00732973	0.00126801	2.50809615162751e-05	11.1979269333307
Fresh fruit	rs9919429	446462	10	65313819	G	A	0.486008	3.79997e-08	-0.00672322	0.00122289	2.25831447674e-05	10.0826985118936
Fresh fruit	rs10828266	446462	10	22098701	G	A	0.715634	8.10028e-20	0.0123642	0.00135696	6.2220095528268e-05	27.7805123556831
Fresh fruit	rs12780952	446462	10	107577033	A	G	0.286382	3.40001e-08	0.00747457	0.00135361	2.28356793547357e-05	10.1954502247475
Fresh fruit	rs10840126	446462	11	8825774	G	A	0.376121	1.89998e-09	-0.00771754	0.00128576	2.79521825120035e-05	12.4798802441994
Fresh fruit	rs10838724	446462	11	47527052	T	G	0.367992	2.09991e-12	0.00901088	0.00128277	3.77681194476477e-05	16.8625914769659
Fresh fruit	rs11032362	446462	11	33759092	A	G	0.090976	5.30005e-09	0.0123929	0.00212339	2.54025943987467e-05	11.341530399561
Fresh fruit	rs60452247	446462	11	63981507	A	G	0.363079	3.40001e-10	0.00796969	0.00126932	2.93764662305935e-05	13.1158024092373
Fresh fruit	rs7982441	446462	13	55924013	C	T	0.731883	9.80009e-10	-0.00841258	0.00137614	2.77750226023499e-05	12.4007810230183
Fresh fruit	rs9517948	446462	13	100650708	T	C	0.451352	1.7e-08	0.00695315	0.00123287	2.39443120800128e-05	10.6904335463196
Fresh fruit	rs12885598	446462	14	32071665	A	G	0.596671	1.7e-09	0.00751549	0.00124738	2.71856034806642e-05	12.1376144983523
Fresh fruit	rs34162196	446462	14	22038125	T	C	0.1008	4.00037e-19	-0.0181417	0.0020297	5.96626841619422e-05	26.6385913008
Fresh fruit	rs28479795	446462	14	79943606	T	C	0.221473	2.49977e-14	0.0112324	0.00147345	4.35080465701297e-05	19.4254476349805
Fresh fruit	rs62051554	446462	16	72826387	A	G	0.108545	4.60002e-09	0.0116118	0.00198143	2.6093860593226e-05	11.6501689983374
Fresh fruit	rs862227	446462	16	73602926	G	A	0.457858	1.10002e-16	-0.0101452	0.00122398	5.10969622954911e-05	22.8139155082255
Fresh fruit	rs1051547	446462	16	19279380	C	T	0.561537	1.09999e-09	-0.00757523	0.00124161	2.82574502124542e-05	12.6161777228662
Fresh fruit	rs139042899	446462	17	58443095	C	A	0.013469	3.2e-09	0.035995	0.00608106	3.44318566155192e-05	15.3729760246709
Fresh fruit	rs2048522	446462	18	44800515	T	A	0.434968	1.80011e-14	0.0095625	0.00124771	4.49472622624155e-05	20.0680567138862
Fresh fruit	rs73455661	446462	18	57968685	G	A	0.279338	4.10015e-14	0.0102938	0.0013622	4.2662184512077e-05	19.0477715168049
Fresh fruit	rs8095324	446462	18	24131659	G	A	0.404041	2.69998e-08	-0.00694613	0.00124903	2.32358000106384e-05	10.3740963231771
Fresh fruit	rs11085749	446462	19	10961273	A	G	0.387076	7.10003e-10	-0.00773361	0.00125477	2.83790204902973e-05	12.6704570632587
Fresh fruit	rs2302593	446462	19	46196634	G	C	0.486625	3.10027e-12	0.00852802	0.00122303	3.63375421584655e-05	16.2238486068512
Fresh fruit	rs739320	446462	19	49261368	C	T	0.60575	1.9002e-12	-0.00899731	0.00127708	3.8665220298979e-05	17.2631417378605
Fresh fruit	rs78537042	446462	21	33068937	A	C	0.086801	4.79999e-08	-0.0119259	0.00218432	2.25477119639386e-05	10.0668784684961
Non-Oily fish fish	rs16822430	460880	2	144147475	C	T	0.23321	1.40001e-09	0.0116344	0.00191996	4.84107250655573e-05	22.3125183119534
Non-Oily fish fish	rs1260326	460880	2	27730940	C	T	0.604249	7.90005e-09	-0.00955354	0.0016553	4.36512424462035e-05	20.1187755256696
Non-Oily fish fish	rs11680516	460880	2	208205711	C	T	0.202388	1.40001e-09	0.0122842	0.00202829	4.87192047770793e-05	22.4547036345553
Non-Oily fish fish	rs3799077	460880	6	69996217	G	T	0.309993	1e-09	-0.0107346	0.00175764	4.92954813334456e-05	22.720322855247
Non-Oily fish fish	rs4318925	460880	6	32761506	T	C	0.177245	1.29987e-12	-0.0150377	0.0021207	6.59534246929091e-05	30.3984873499648
Non-Oily fish fish	rs6957745	460880	7	73056750	C	T	0.202978	1.79999e-09	-0.0121791	0.00202331	4.79931954382076e-05	22.1200695399908
Non-Oily fish fish	rs17317920	460880	7	25517103	G	A	0.479238	2.80001e-08	0.00906029	0.0016312	4.09736568927469e-05	18.8846308137989
Non-Oily fish fish	rs35287743	460880	12	110057250	T	G	0.11583	3.59998e-12	-0.0177401	0.00255244	6.44612843578022e-05	29.7107030023299
Non-Oily fish fish	rs7148387	460880	14	29775132	G	A	0.590715	1.7e-08	-0.00930647	0.00165022	4.18797216443107e-05	19.3022507248741
Non-Oily fish fish	rs56094641	460880	16	53806453	G	A	0.404619	2.49977e-14	0.0125875	0.00165108	7.6339657364851e-05	35.1859546907229
Non-Oily fish fish	rs838133	460880	19	49259529	G	A	0.549409	4.70002e-22	0.016184	0.00167625	0.000129682094914724	59.7753763361356
Oily fish	rs973526	460443	1	72556393	T	C	0.513307	2.5e-09	-0.011507	0.00192962	6.61586307962338e-05	30.4641615896678
Oily fish	rs45501495	460443	1	204596454	T	C	0.236013	3.69999e-12	0.0156803	0.00225713	8.86667162167955e-05	40.8294116914373
Oily fish	rs55930451	460443	2	49039237	T	C	0.108001	2.90001e-08	-0.0170539	0.00307567	5.60363144893116e-05	25.8028625770952
Oily fish	rs55985303	460443	2	77224951	A	G	0.241079	6.59994e-09	0.0129737	0.00223629	6.15904886488382e-05	28.3605329230408
Oily fish	rs17050031	460443	2	59488019	T	C	0.4801	3.50002e-10	-0.0120492	0.0019207	7.24766223055887e-05	33.3736272587854
Oily fish	rs275160	460443	2	145967878	C	T	0.700597	8e-09	0.0121188	0.00210096	6.16131840828621e-05	28.3709841189642
Oily fish	rs13070166	460443	3	85517507	A	T	0.228586	4.39997e-10	0.0142105	0.00227811	7.12173579489015e-05	32.793726993944
Oily fish	rs114497213	460443	3	115214586	T	G	0.05481	1.09999e-10	0.0273225	0.00423605	7.73481240731015e-05	35.6170025046718
Oily fish	rs10513136	460443	3	141107612	A	G	0.065424	1.6e-09	-0.0233232	0.00386307	6.65208800035575e-05	30.6309781093372
Oily fish	rs1876245	460443	3	71534763	C	T	0.431482	5.00035e-15	0.0151162	0.00193122	0.000112104270531738	51.6231896079176
Oily fish	rs10510554	460443	3	25099776	C	T	0.569277	1.2e-08	0.0110446	0.00193636	5.98207260747446e-05	27.5455627301441
Oily fish	rs905575	460443	3	147076253	G	C	0.82397	3.59998e-08	0.0138824	0.00251917	5.59058418865677e-05	25.7427809159327
Oily fish	rs9841174	460443	3	167184878	C	T	0.373913	8.49963e-14	0.0147781	0.00198025	0.000102252150043959	47.0858968525805
Oily fish	rs1201289	460443	3	176822676	G	T	0.394525	4.39997e-08	-0.0107265	0.0019595	5.49688706340054e-05	25.3113130978873
Oily fish	rs7683782	460443	4	14935830	G	C	0.833405	1.89998e-08	0.0144775	0.00257399	5.82016379958099e-05	26.7999802031748
Oily fish	rs10076975	460443	5	164518993	C	T	0.381413	1.09999e-08	0.0112394	0.0019672	5.96090953803857e-05	27.4481076429067
Oily fish	rs10061973	460443	5	166811498	T	G	0.5139	1.5e-08	-0.0108521	0.00191598	5.88385292656865e-05	27.09326538151
Oily fish	rs16891727	460443	6	26488860	A	C	0.129814	6.79986e-17	-0.0237173	0.00284003	0.00012708494746149	58.5225576302776
Oily fish	rs34555420	460443	6	26090270	T	G	0.097821	1.50003e-13	-0.0237676	0.00321908	9.97069582210336e-05	45.9137494705511
Oily fish	rs12663865	460443	6	88103149	A	G	0.758185	1.09999e-08	0.012772	0.00223239	5.9814467461186e-05	27.5426806630723
Oily fish	rs4869859	460443	6	155847549	C	T	0.449939	3.10027e-13	0.0140098	0.00192207	9.71534795302735e-05	44.7377917005289
Oily fish	rs11767283	460443	7	121947456	G	A	0.221709	2.49977e-14	0.0176735	0.00231943	0.000107795456396493	49.6387985756052
Oily fish	rs6465487	460443	7	95760694	G	A	0.399814	2.69998e-10	-0.0123535	0.00195628	7.32409372138893e-05	33.7256004662866
Oily fish	rs11986122	460443	8	10009949	G	C	0.422568	2.90001e-14	0.0148173	0.00194936	0.000107143442822514	49.3385202555651
Oily fish	rs790564	460443	8	64604218	C	A	0.722952	7.89951e-12	0.0146906	0.00214766	8.64517016708949e-05	39.80934955506
Oily fish	rs552234	460443	9	106772283	A	G	0.495449	1.09999e-09	-0.0116474	0.00191252	6.78253438286041e-05	31.2316874377251
Oily fish	rs9886779	460443	9	15637447	A	T	0.439213	2.69998e-08	-0.0107206	0.00192877	5.66162764896711e-05	26.0699309455992
Oily fish	rs10828250	460443	10	21847178	G	C	0.309332	2.60016e-22	-0.0201462	0.00207341	0.000173424504404105	79.8656028849297
Oily fish	rs703987	460443	10	80939219	C	G	0.615005	1.7e-08	0.0111218	0.00197362	5.85752153045162e-05	26.9720106013549
Oily fish	rs61882686	460443	11	46390680	A	C	0.085234	8e-09	0.0197559	0.0034254	6.0862041892109e-05	28.0250850947476
Oily fish	rs4278546	460443	11	79217391	G	A	0.441085	9.30037e-11	0.0125555	0.00193806	7.7725956397433e-05	35.7909989792165
Oily fish	rs2374424	460443	11	83187113	G	A	0.601525	4.90004e-09	-0.0114437	0.00195609	6.27794757870372e-05	28.9080594436771
Oily fish	rs510161	460443	11	28728332	G	C	0.31037	4.49997e-08	-0.0112998	0.00206615	5.46597185578148e-05	25.1689512002678
Oily fish	rs631490	460443	11	111452040	C	G	0.709106	6.00067e-13	-0.0151398	0.00210253	9.45619012472721e-05	43.5442940034246
Oily fish	rs303817	460443	12	52176235	G	A	0.751146	8e-10	0.0135799	0.00220965	6.89433090349909e-05	31.7465148651654
Oily fish	rs35287743	460443	12	110057250	T	G	0.115869	7.00003e-21	-0.0282201	0.00301071	0.000163166489405133	75.140802009064
Oily fish	rs9597870	460443	13	59412819	G	T	0.245844	1.09999e-08	-0.0127449	0.00223046	6.02314979568465e-05	27.734721654579
Oily fish	rs3124402	460443	13	55975115	G	A	0.733261	1.9002e-24	-0.0220014	0.00215651	0.000189354545460066	87.2031085711646
Oily fish	rs12855717	460443	13	101252635	T	C	0.526774	2e-10	-0.0122298	0.00192275	7.45695692415468e-05	34.3374475598204
Oily fish	rs1361016	460443	13	54220229	G	T	0.844853	1.7e-08	0.0149567	0.00265295	5.86443387746448e-05	27.003841612172
Oily fish	rs9301837	460443	13	93477312	A	C	0.143273	8.10009e-09	-0.0157428	0.00273045	6.08416187864265e-05	28.0156803149828
Oily fish	rs4982738	460443	14	23650191	A	G	0.582899	3.50002e-08	0.0108608	0.00196936	5.73572300226365e-05	26.4111352184107
Oily fish	rs12896749	460443	14	100279492	C	G	0.384721	2.5e-08	-0.0109641	0.00196607	5.69107038687366e-05	26.2055127742022
Oily fish	rs1951286	460443	14	29766012	G	T	0.644911	2.99985e-13	-0.0145833	0.00199948	9.74044097721351e-05	44.853352754243
Oily fish	rs28533540	460443	15	47867762	A	G	0.534203	2.80027e-14	0.0146421	0.00192478	0.000106693937420384	49.1315052735279
Oily fish	rs1421085	460443	16	53800954	C	T	0.40341	2.49977e-21	0.0184814	0.00194873	0.000164407777390311	75.7125291580114
Oily fish	rs11859365	460443	16	83683945	C	A	0.253765	9.3994e-25	0.0225669	0.00219679	0.000192877310595694	88.8257542405814
Oily fish	rs9889161	460443	16	51495068	T	G	0.357929	2.80027e-11	-0.0133201	0.0020015	8.15501770368238e-05	37.5521074460225
Oily fish	rs28623270	460443	17	29389026	T	A	0.14872	7.29962e-11	-0.0178328	0.00273746	8.05213189976436e-05	37.0783022343961
Oily fish	rs2952140	460443	17	37928059	T	C	0.482607	2.5e-08	-0.0106774	0.00191504	5.69344574725922e-05	26.216451152561
Oily fish	rs4510068	460443	17	44184828	T	G	0.402798	4.00037e-11	-0.0130135	0.00197082	8.14754536887482e-05	37.5176961432155
Oily fish	rs7243428	460443	18	35156177	G	A	0.224648	1.5e-08	-0.0129784	0.00229212	5.86777934431693e-05	27.0192473205796
Oily fish	rs9958909	460443	18	1841371	G	T	0.139718	1.40001e-08	0.0157617	0.00277809	5.97213073542563e-05	27.4997808023626
Oily fish	rs59355765	460443	18	53431951	T	C	0.160079	4.70002e-10	-0.0162522	0.00260966	7.10275957615514e-05	32.7063402727602
Oily fish	rs4002471	460443	19	49215095	T	C	0.547362	1.50003e-23	-0.0192439	0.0019244	0.000183502435803383	84.5075523854518
Oily fish	rs7254235	460443	19	22212505	G	A	0.577254	4.30002e-08	-0.0106304	0.00194012	5.51538287773792e-05	25.3964847894589
Oily fish	rs75887709	460443	19	37438329	G	A	0.13588	1.6e-08	-0.0159106	0.0028148	5.94473782140506e-05	27.373637563241
Oily fish	rs12983532	460443	19	18467322	T	C	0.251137	2e-09	-0.0133895	0.00223333	6.74328927053863e-05	31.0509624063771
Oily fish	rs6033437	460443	20	12495731	A	C	0.257329	1.7e-08	0.0124683	0.00220977	5.94195940448945e-05	27.3608430718133
Oily fish	rs6059844	460443	20	33036482	G	A	0.495121	9.20005e-09	0.0110001	0.00191451	6.04953391771371e-05	27.8562196375154
Oily fish	rs6089753	460443	20	61154107	T	C	0.530967	1.79999e-09	-0.011542	0.0019184	6.6353382294534e-05	30.5538450480386
Oily fish	rs2827161	460443	21	23340050	G	T	0.422842	3.2e-08	0.0107114	0.00193719	5.60009389930569e-05	25.7865724231712
Oily fish	rs9606833	460443	22	31750013	C	T	0.243593	2.70023e-14	0.0169856	0.00223087	0.000106319303780315	48.9589718357112
Pork	rs11211124	460162	1	45962409	C	T	0.230603	1.40001e-08	-0.00995273	0.00175408	3.51503685001733e-05	16.1753621389795
Pork	rs9973426	460162	2	155751852	G	A	0.176598	1e-08	0.0110847	0.00193678	3.57335020735231e-05	16.4437159057088
Pork	rs7641973	460162	3	81910489	A	G	0.353362	4.20001e-08	0.00844615	0.00154097	3.26008289123511e-05	15.0020865127632
Pork	rs254152	460162	5	115641827	G	C	0.23498	2.19999e-09	-0.0104266	0.00174217	3.90858094036905e-05	17.9864290693407
Pork	rs9379832	460162	6	26186200	G	A	0.255452	1.80011e-11	-0.0114715	0.00170628	5.00578765780044e-05	23.0357856086474
Pork	rs10972033	460162	9	34269732	T	G	0.45643	1.29999e-09	0.00897557	0.00147851	3.99745638290636e-05	18.3954306408982
Pork	rs1355171	460162	9	15681694	A	C	0.488844	1e-13	-0.0109832	0.001477	6.02853146145585e-05	27.7425628421644
Pork	rs34161520	460162	10	125127645	G	C	0.160381	9.59997e-09	0.0115919	0.0020206	3.61888199997472e-05	16.653250072553
Pork	rs2387807	460162	12	38446861	T	C	0.077893	4.09996e-08	-0.0150846	0.00274837	3.26871715382025e-05	15.0418205295872
Pork	rs4146837	460162	15	93446869	T	C	0.455561	4e-09	0.00879226	0.0014944	3.83465949014431e-05	17.6462457832866
Pork	rs3964074	460162	16	74166991	C	T	0.546932	1.6e-09	-0.00895091	0.00148347	3.970645359826e-05	18.2720472059699
Pork	rs36124222	460162	18	74196202	C	T	0.433239	2.1e-08	0.00840935	0.00150083	3.47282064792679e-05	15.9810864879712
Pork	rs12721051	460162	19	45422160	G	C	0.188393	5.60015e-11	-0.0123637	0.00188666	4.67452469888163e-05	21.5112984053307
Pork	rs838133	460162	19	49259529	G	A	0.549354	8.99912e-13	0.0108944	0.00152491	5.87657713457535e-05	27.0432465597057
Poultry	rs9997448	461900	4	140870515	T	C	0.369236	2.69998e-08	-0.0104646	0.00188288	5.10089280246969e-05	23.5621237154241
Poultry	rs7829800	461900	8	144258705	G	A	0.670759	3.69999e-09	0.011458	0.00194283	5.79866543698159e-05	26.7854728800672
Poultry	rs7046351	461900	9	15664421	A	T	0.509739	1.09999e-09	0.0110747	0.00181745	6.13012239943918e-05	28.3166486057805
Poultry	rs1051730	461900	15	78894339	A	G	0.331381	1.7e-08	-0.0108759	0.00192936	5.24163438867149e-05	24.2122735274413
Poultry	rs9923768	461900	16	6163838	A	G	0.59853	1.6e-08	0.0105123	0.00185899	5.31085579931337e-05	24.5320395811593
Poultry	rs2565017	461900	18	21070280	A	G	0.372697	5.89997e-09	0.0109515	0.00188211	5.60803185806702e-05	25.90483974344
Poultry	rs2965200	461900	19	19476365	A	G	0.640011	4.20001e-08	-0.0104197	0.00190089	5.00284554214858e-05	23.1091996198364
Poultry	rs2426440	461900	20	50999841	G	A	0.732602	4.70002e-08	0.0112177	0.00205323	4.93019268338114e-05	22.7735841822649
Red wine	rs35698271	327026	1	96256387	C	A	0.180339	1.29999e-08	-0.0153487	0.00269709	6.96461509183001e-05	22.7775492265372
Red wine	rs10925183	327026	1	236812414	A	G	0.607433	1.6e-08	-0.011922	0.00211168	6.77860615904302e-05	22.1691717663916
Red wine	rs1446577	327026	2	166176282	G	C	0.256445	1.5e-10	0.0151328	0.00236106	8.73325044316397e-05	28.5623193481336
Red wine	rs12692596	327026	2	161265910	T	C	0.370567	4.49997e-08	-0.0116782	0.0021345	6.36206443072589e-05	20.8068013260434
Red wine	rs11714337	327026	3	71582521	A	G	0.43305	2.90001e-09	0.0123918	0.00208811	7.54017783944928e-05	24.6600505893503
Red wine	rs11715683	327026	3	85372128	A	T	0.344906	1.29999e-10	0.013978	0.00217352	8.82926270832379e-05	28.8763576487462
Red wine	rs4643716	327026	3	117167572	A	C	0.583739	4.30002e-08	0.0115308	0.00210517	6.46149938803831e-05	21.1320192040299
Red wine	rs1229984	327026	4	100239319	C	T	0.976512	1.50003e-19	0.0609318	0.00673472	0.000170310582469338	55.7051350954573
Red wine	rs6882046	327026	5	87968864	G	A	0.268866	4.10015e-12	0.0162857	0.00234886	0.000104273925400837	34.1036322998936
Red wine	rs6908328	327026	6	26292855	A	C	0.514021	7.19996e-10	0.0127108	0.00206267	8.07186949185598e-05	26.3990813864437
Red wine	rs9388171	327026	6	98575726	G	C	0.522332	1.80011e-12	0.0145704	0.00206677	0.000105936525757101	34.6474568303932
Red wine	rs713598	327026	7	141673345	G	C	0.4001	1.50003e-16	-0.0173682	0.00210277	0.000144806158336962	47.3619474256448
Red wine	rs55968191	327026	8	142705706	A	G	0.24686	4.70002e-08	0.0132033	0.00241641	6.48218493011959e-05	21.1996746479896
Red wine	rs62573521	327026	9	22648200	T	C	0.040468	7.49998e-10	-0.0323105	0.00524921	8.10752986763603e-05	26.5157182441143
Red wine	rs10822129	327026	10	64846841	T	C	0.406521	2.69998e-10	0.01344	0.0021284	8.71599303577756e-05	28.505873635282
Red wine	rs17817497	327026	16	53815435	C	T	0.392483	2.60016e-11	0.014091	0.00211408	9.46875568942079e-05	30.968035893432
Red wine	rs898751	327026	17	2291863	T	C	0.49202	2.1e-09	-0.012363	0.00206424	7.64024181953052e-05	24.9873335006052
Red wine	rs303753	327026	18	21074922	A	G	0.344672	6.00067e-17	-0.0183206	0.0021899	0.000151626150649568	49.5929098720476
Red wine	rs627685	327026	18	53186092	C	T	0.302864	2.99999e-08	-0.0125352	0.00226097	6.63525617549691e-05	21.7003200271817
Salad/raw vegetable	rs9427220	435435	1	153761750	T	A	0.554661	2.80001e-08	-0.00800801	0.00144212	3.168090426748e-05	13.7953482370084
Salad/raw vegetable	rs4083969	435435	1	231866480	G	C	0.057217	3.79997e-08	0.017133	0.00311517	3.16689490572702e-05	13.7901422141656
Salad/raw vegetable	rs7619139	435435	3	25110415	A	T	0.589193	8.00018e-18	0.0124765	0.00145086	7.53548051576754e-05	32.8144416000752
Salad/raw vegetable	rs13102393	435435	4	63738189	G	C	0.499077	2.39999e-08	0.00797933	0.00143029	3.18347451403099e-05	13.8623398847379
Salad/raw vegetable	rs17460017	435435	5	137717681	T	A	0.190124	7.19996e-10	0.0111744	0.00181338	3.84533246309251e-05	16.7444903853422
Salad/raw vegetable	rs2194027	435435	5	87822672	A	T	0.484664	2e-09	-0.00860795	0.00143565	3.70135475177909e-05	16.1175166027809
Salad/raw vegetable	rs3129962	435435	6	32379383	A	G	0.129168	3.69999e-10	-0.0133033	0.00212261	3.98142079101791e-05	17.3371102562653
Salad/raw vegetable	rs12203592	435435	6	396321	T	C	0.219338	1.29999e-09	-0.0102862	0.00169411	3.62340469911605e-05	15.7780714868857
Salad/raw vegetable	rs3095337	435435	6	30737591	C	G	0.203909	8.99912e-13	-0.0126218	0.00176637	5.17215692538467e-05	22.5224429610036
Salad/raw vegetable	rs75248709	435435	6	92348945	T	C	0.045947	2.19999e-08	-0.0197339	0.00352774	3.41417284514106e-05	14.866942827908
Salad/raw vegetable	rs57221424	435435	7	35215670	G	C	0.321733	5.49997e-09	0.00894101	0.00153327	3.48898781833495e-05	15.1927343996629
Salad/raw vegetable	rs62461186	435435	7	77730153	C	A	0.179827	1e-09	-0.0113438	0.00185732	3.79583638994064e-05	16.5289516797729
Salad/raw vegetable	rs790561	435435	8	64618026	G	A	0.704134	1.39991e-15	0.012474	0.00156199	6.483236294692e-05	28.2319806410818
Salad/raw vegetable	rs7821179	435435	8	83061099	C	G	0.846577	4.39997e-08	-0.0108184	0.00197644	3.04027593285318e-05	13.2387671977535
Salad/raw vegetable	rs10819082	435435	9	128645617	A	G	0.66734	1.40001e-09	-0.00916475	0.00151342	3.72922838363211e-05	16.2388966132425
Salad/raw vegetable	rs6482190	435435	10	22037809	G	A	0.719408	1.39991e-12	0.0112719	0.00159025	5.12949720747312e-05	22.3366693342462
Salad/raw vegetable	rs1890012	435435	13	54933682	G	T	0.19473	8.10009e-09	-0.0104258	0.00180794	3.4089698365133e-05	14.8442856654457
Salad/raw vegetable	rs12908495	435435	15	97011280	A	C	0.242533	2e-08	-0.00935	0.00166573	3.21209050191188e-05	13.9869513087245
Salad/raw vegetable	rs1052352	435435	16	31195279	T	C	0.52355	1e-08	0.00816444	0.00142564	3.32551027806039e-05	14.4808507312461
Salad/raw vegetable	rs34186148	435435	17	43854655	C	G	0.370054	4.79999e-08	-0.00805142	0.0014749	3.02234046226057e-05	13.1606655051537
Salad/raw vegetable	rs4291983	435435	18	38106410	A	C	0.517576	3.69999e-09	-0.00839985	0.00142481	3.52351473738625e-05	15.3430865423586
Salad/raw vegetable	rs8130508	435435	21	19049865	A	G	0.289686	2.99999e-08	0.0087404	0.00157797	3.14391281494575e-05	13.6900642911883
Salt added to food	rs12563932	462630	1	163859836	C	A	0.029478	4.49997e-08	-0.0284929	0.00520996	4.64522444110467e-05	21.4911072375598
Salt added to food	rs10752999	462630	1	187279690	C	A	0.702035	3.50026e-11	0.0127624	0.00192721	6.81426027693164e-05	31.5268243538318
Salt added to food	rs12094804	462630	1	201733115	G	A	0.061754	2e-08	0.0205059	0.00365579	4.87269783686732e-05	22.5435630284506
Salt added to food	rs11210985	462630	1	44808461	A	G	0.3791	7.19946e-18	-0.0156565	0.00181806	0.000115397076015441	53.3920797727594
Salt added to food	rs6695915	462630	1	44010571	G	A	0.095551	2.90001e-08	-0.0166292	0.00299835	4.77960523795176e-05	22.1128490271218
Salt added to food	rs1008078	462630	1	91189731	T	C	0.395512	1.09999e-10	0.0116597	0.00180649	6.50057984364173e-05	30.0754575981774
Salt added to food	rs528301	462630	2	45154908	A	G	0.554846	6.59933e-18	0.0152609	0.00177008	0.000115046398676952	53.2298092249745
Salt added to food	rs976179	462630	2	198880378	T	A	0.485324	1.2e-08	0.0100673	0.00176491	5.06316058823626e-05	23.4247846006074
Salt added to food	rs55897719	462630	2	212590841	A	C	0.316817	1.10002e-12	0.0135021	0.001896	7.89183804695926e-05	36.5127340457241
Salt added to food	rs7591518	462630	2	145632077	C	T	0.298453	5.10035e-27	-0.0207723	0.00192978	0.000180689072475363	83.6069310799616
Salt added to food	rs11126666	462630	2	26928811	A	G	0.255562	2.90001e-09	-0.0119879	0.00201908	5.468157694869e-05	25.2986119486145
Salt added to food	rs2263636	462630	2	63495365	C	A	0.719001	1e-08	0.0112558	0.00196454	5.11937566638331e-05	23.6848777757452
Salt added to food	rs13400612	462630	2	138318976	G	C	0.246906	2.99985e-23	0.0202846	0.00204252	0.000153018423459912	70.801441133313
Salt added to food	rs12988960	462630	2	164378068	C	G	0.315972	2.80027e-15	0.014981	0.00189646	9.70139264831817e-05	44.8857133203536
Salt added to food	rs264932	462630	2	104288396	G	A	0.605889	7.29995e-09	-0.0104199	0.0018018	5.18523832417437e-05	23.9896082727234
Salt added to food	rs7581335	462630	2	143958864	T	A	0.140518	3.79997e-09	0.014931	0.00253318	5.38488623082315e-05	24.9133330265723
Salt added to food	rs17805497	462630	2	177070172	C	T	0.345071	1.50003e-11	0.0124815	0.00185017	7.04151715150503e-05	32.5783239759351
Salt added to food	rs13084934	462630	3	7455198	T	A	0.494691	4.39997e-08	-0.00967564	0.00176741	4.68037273675491e-05	21.6537282597884
Salt added to food	rs6776248	462630	3	33420650	C	T	0.26336	1.40001e-08	0.0113408	0.00199794	4.99025214367198e-05	23.0874558094853
Salt added to food	rs6780346	462630	3	85593584	T	C	0.620997	1.9002e-20	-0.0168372	0.00181724	0.000133444871185227	61.7435732298556
Salt added to food	rs400750	462630	3	18634962	G	T	0.616712	3.29989e-20	0.016712	0.00181467	0.000132036642154748	61.0919140579618
Salt added to food	rs2736748	462630	3	60815608	G	A	0.789193	1.80011e-38	0.0280118	0.00215956	0.000261084014418969	120.816318632095
Salt added to food	rs73040343	462630	3	18466059	G	A	0.381434	1.2e-08	-0.0103509	0.00181415	5.05582075802168e-05	23.3908250546091
Salt added to food	rs736935	462630	3	60377674	T	C	0.336413	6.79986e-17	0.0156881	0.00187874	0.00010988573891268	50.8418064111606
Salt added to food	rs9843358	462630	3	83242378	T	C	0.171903	6.20012e-16	0.0189528	0.00234421	0.000102268390798521	47.317060137936
Salt added to food	rs9835772	462630	3	85766025	T	A	0.243664	2.39999e-08	0.0114509	0.0020521	4.83298426763645e-05	22.3598191042207
Salt added to food	rs11130206	462630	3	49596593	G	C	0.432321	1.20005e-11	-0.0120324	0.00177553	7.10630230042137e-05	32.878080622193
Salt added to food	rs6804929	462630	3	119833578	A	G	0.105016	7.39997e-09	0.0167058	0.0028892	5.24608465910391e-05	24.2711298207374
Salt added to food	rs6443950	462630	3	183817727	T	A	0.631504	8.49963e-15	-0.0142051	0.00183062	9.3913379744662e-05	43.4510396785031
Salt added to food	rs7673170	462630	4	18251259	A	G	0.395273	2.70023e-12	-0.0125967	0.00180133	7.58577711185445e-05	35.0965912862188
Salt added to food	rs12501838	462630	4	54972890	T	A	0.23366	1.80011e-12	0.0146672	0.0020816	7.70424864550713e-05	35.6447575844901
Salt added to food	rs7670308	462630	4	67230580	A	G	0.409195	1e-10	-0.0116397	0.00180121	6.55070512099545e-05	30.3073814343465
Salt added to food	rs4860797	462630	4	67801134	A	G	0.601276	1.09999e-10	0.011667	0.00180763	6.5267148388038e-05	30.1963811561509
Salt added to food	rs34906832	462630	4	101738082	G	A	0.140896	2.39999e-09	0.0150976	0.00253007	5.51810843324592e-05	25.5297234403791
Salt added to food	rs526210	462630	4	90131593	A	G	0.542868	2.80001e-08	0.010095	0.00181871	5.05799631167279e-05	23.4008907929588
Salt added to food	rs3890316	462630	4	94242898	A	G	0.249954	2.80001e-08	-0.0113326	0.00204164	4.81545253116465e-05	22.2787045563189
Salt added to food	rs13131880	462630	4	178963783	C	T	0.220413	2.99999e-09	-0.0126193	0.00212752	5.47270854340368e-05	25.3196677517978
Salt added to food	rs12658060	462630	5	51375189	C	T	0.222971	2.49977e-38	-0.0274145	0.00211762	0.000260421156830377	120.509502166087
Salt added to food	rs868720	462630	5	116566836	C	G	0.305451	9.60064e-17	0.0159938	0.00192468	0.00010853698645639	50.2176994481118
Salt added to food	rs33137	462630	5	158064276	T	C	0.493871	9.3994e-12	-0.0120839	0.00177315	7.2999349179219e-05	33.7740083927156
Salt added to food	rs1823011	462630	5	85698520	G	A	0.659939	3.89996e-08	-0.0102255	0.00186117	4.69309908696519e-05	21.7126094383206
Salt added to food	rs4912891	462630	5	142402117	C	T	0.691882	2.99999e-08	0.0106552	0.00192298	4.84063470120446e-05	22.3952155760648
Salt added to food	rs4235642	462630	5	103818412	G	A	0.379691	1.29987e-11	0.0122937	0.00181648	7.11923949128215e-05	32.9379402045754
Salt added to food	rs6887291	462630	5	106438742	G	T	0.636126	5.10035e-12	0.0126757	0.00183649	7.43820376266262e-05	34.4137730696942
Salt added to food	rs2339234	462630	5	170612546	A	G	0.683186	1.59993e-20	-0.0176416	0.00190008	0.000134725331282004	62.3361088132415
Salt added to food	rs9375448	462630	6	126896782	T	A	0.492981	3.40017e-11	-0.0116787	0.00176162	6.81825777666614e-05	31.5453204282983
Salt added to food	rs35099536	462630	6	9516653	C	A	0.08461	5.79963e-16	0.0259587	0.00320749	0.000104381548005637	48.2948678838222
Salt added to food	rs4236065	462630	6	12167286	C	T	0.255885	3.79997e-08	-0.0111709	0.0020305	4.75216171673261e-05	21.9858755112449
Salt added to food	rs28366169	462630	6	32238496	A	G	0.077319	2.59998e-10	-0.0208479	0.00329942	6.2014383725713e-05	28.6913695918626
Salt added to food	rs2506738	462630	6	104003425	G	A	0.401141	5.00035e-17	-0.0151014	0.00180067	0.000109568584608421	50.6950497450717
Salt added to food	rs9278020	462630	6	33326699	A	G	0.10619	4.79954e-16	0.0232222	0.00286151	0.000102368313374215	47.3632965804733
Salt added to food	rs2463710	462630	6	72866597	A	T	0.753885	4.90004e-08	0.0119523	0.00219119	5.30122395822134e-05	24.5262465646992
Salt added to food	rs1726866	462630	7	141672705	A	G	0.552077	7.70016e-51	0.0265437	0.00176998	0.000348462408332586	161.264661714487
Salt added to food	rs11761254	462630	7	1858651	T	C	0.136978	3.80014e-12	-0.0176809	0.00254593	7.39113983756143e-05	34.196009882623
Salt added to food	rs2457427	462630	8	22746069	C	T	0.863856	1.09999e-10	-0.0165822	0.00256949	6.46776383839581e-05	29.9236218794888
Salt added to food	rs6987313	462630	8	71570989	C	T	0.520156	2e-08	0.00990698	0.00176579	4.8994378090758e-05	22.6672817167419
Salt added to food	rs4739105	462630	8	64496159	C	T	0.787781	1.29987e-12	0.0154648	0.00218013	7.99665532309526e-05	36.9977251686882
Salt added to food	rs10971930	462630	9	34116083	C	T	0.127418	4.49997e-09	0.0155012	0.00264358	5.34315372087278e-05	24.7202460365452
Salt added to food	rs586716	462630	9	22488678	A	G	0.414681	1.10002e-15	0.0143673	0.00179338	0.000100204465376603	46.3620370913877
Salt added to food	rs7465705	462630	9	23190841	A	G	0.384538	6.79986e-11	-0.0118468	0.00181578	6.64312793054832e-05	30.7350116486804
Salt added to food	rs7021360	462630	9	11592801	A	C	0.388225	2.30001e-08	-0.0101193	0.00181012	4.86414107877023e-05	22.5039732148987
Salt added to food	rs10128297	462630	10	86845915	T	C	0.402787	4.49997e-09	-0.0105548	0.00180004	5.35962877899366e-05	24.7964724265551
Salt added to food	rs10883796	462630	10	104655315	A	G	0.294358	3.29997e-09	0.0114406	0.00193424	5.43735720121106e-05	25.1561047000891
Salt added to food	rs4595499	462630	10	62792589	T	C	0.391888	1.20005e-21	-0.0172775	0.00180773	0.00014227786434922	65.8310901350633
Salt added to food	rs4948275	462630	10	63136622	T	C	0.481851	7.39946e-13	0.0127146	0.00177265	8.07240287396999e-05	37.3482108658372
Salt added to food	rs10736951	462630	10	281710	C	G	0.635537	7.00003e-10	-0.0113624	0.001843	5.98087091284804e-05	27.6708384438184
Salt added to food	rs9667150	462630	11	31010455	A	G	0.559523	1.50003e-12	0.012589	0.0017806	7.8118454474675e-05	36.142607761369
Salt added to food	rs329670	462630	11	133794599	C	T	0.870289	6.29999e-09	-0.0152915	0.00263275	5.2792286907793e-05	24.4244795317095
Salt added to food	rs35271178	462630	11	17411020	T	C	0.588507	1.09999e-08	0.010244	0.00179093	5.08256825878737e-05	23.5145790287927
Salt added to food	rs7927679	462630	11	126757949	T	C	0.504024	2.29985e-17	0.0149539	0.00176398	0.00011180232066564	51.7286673899628
Salt added to food	rs12789951	462630	11	99719509	T	C	0.411036	7.00003e-11	-0.0117174	0.00179694	6.64754242233638e-05	30.7554370383306
Salt added to food	rs7110845	462630	11	120175749	G	A	0.579174	1.09999e-10	-0.0115376	0.00178627	6.48892229774973e-05	30.0215195207079
Salt added to food	rs35702851	462630	11	841284	C	G	0.204203	2.59998e-08	0.0121964	0.00219059	4.8345686330292e-05	22.3671495308056
Salt added to food	rs11022746	462630	11	2442707	G	T	0.681941	6.29999e-10	0.0118271	0.0019132	6.06793646254852e-05	28.0736765908172
Salt added to food	rs99780	462630	11	61596633	T	C	0.350239	3.59998e-09	0.0109071	0.00184757	5.41460438024506e-05	25.0508323557062
Salt added to food	rs667128	462630	12	10961174	T	C	0.126584	5.99998e-09	0.0154255	0.00265228	5.26148642676514e-05	24.3423901979712
Salt added to food	rs1895951	462630	12	108268689	C	T	0.220794	4.79999e-08	-0.0116911	0.00214215	4.70305764227803e-05	21.7586848328079
Salt added to food	rs324018	462630	12	57487729	G	T	0.613528	3.29997e-08	0.0100101	0.00181156	4.75181200215257e-05	21.9842574799039
Salt added to food	rs12579997	462630	12	110046112	C	G	0.170455	8.60003e-12	0.0160311	0.00234785	7.26785638754253e-05	33.6255825076064
Salt added to food	rs1045411	462630	13	31033232	T	C	0.268305	4.00037e-14	-0.0150663	0.0019926	8.91255187643577e-05	41.2356356423355
Salt added to food	rs9569747	462630	13	58370948	G	T	0.298073	8.60003e-11	-0.0125594	0.00193552	6.60058407257767e-05	30.5381657805912
Salt added to food	rs9317406	462630	13	64819020	T	C	0.376115	4.39997e-09	-0.0107015	0.00182384	5.37457967482107e-05	24.8656468820346
Salt added to food	rs7982263	462630	13	80061074	C	T	0.581981	2.90001e-09	0.0106084	0.0017875	5.47563634877709e-05	25.3332140822991
Salt added to food	rs10140751	462630	14	26985560	T	G	0.245951	3.59998e-08	-0.0112745	0.00204674	4.7149027412326e-05	21.8134887384881
Salt added to food	rs4981196	462630	14	33985724	C	A	0.635898	3.29997e-10	-0.0114561	0.00182248	6.07734807738628e-05	28.1172226449404
Salt added to food	rs8022455	462630	14	98883534	C	T	0.54702	3.40001e-10	-0.0111417	0.00177399	6.15198332070334e-05	28.4625484081341
Salt added to food	rs2693687	462630	14	99672917	T	C	0.393736	1.7e-10	0.0116279	0.00182047	6.45504802202626e-05	29.8647873497048
Salt added to food	rs961044	462630	14	87608094	T	C	0.857621	2.99999e-08	-0.0140077	0.00252727	4.7918697493621e-05	22.1695935221244
Salt added to food	rs2521501	462630	15	91437388	T	A	0.322086	2e-09	-0.0113954	0.00190039	5.67068593641594e-05	26.2356686762963
Salt added to food	rs8040685	462630	15	54936197	T	C	0.884465	2.30001e-08	-0.0154071	0.00275814	4.85138810234861e-05	22.4449686426716
Salt added to food	rs491907	462630	15	50908697	G	A	0.511555	4.60002e-10	0.0109863	0.00176296	6.03171629174955e-05	27.9060916624723
Salt added to food	rs6416794	462630	16	51181735	C	T	0.798724	4.90004e-08	-0.0119996	0.00220031	4.62969372684974e-05	21.4192511403768
Salt added to food	rs1728779	462630	16	68567500	G	A	0.436092	3.50002e-08	0.00987078	0.0017892	4.79202765966976e-05	22.1703241294416
Salt added to food	rs11075194	462630	16	13515170	G	A	0.425797	4e-08	-0.00981656	0.00178742	4.71212389637226e-05	21.8006318120902
Salt added to food	rs2547040	462630	16	24736408	C	G	0.805074	1.2e-08	-0.0127081	0.00222943	5.0687026561227e-05	23.4504263563509
Salt added to food	rs72807804	462630	16	82861212	T	C	0.218782	1.7e-08	0.0120641	0.00213899	4.97512139231641e-05	23.0174497409116
Salt added to food	rs35142265	462630	17	38269759	G	A	0.218202	2.09991e-12	0.0150134	0.00213637	7.69026647697459e-05	35.5800621986937
Salt added to food	rs11082431	462630	18	42781374	T	C	0.301904	3.79997e-08	0.0105645	0.00192067	4.7044830405291e-05	21.7652797446333
Salt added to food	rs62098445	462630	18	58819108	A	C	0.318657	1e-16	-0.0158642	0.00191149	0.000109283755251837	50.5632508665795
Salt added to food	rs8097544	462630	18	1839564	G	A	0.145366	2.39999e-08	0.0140302	0.00251279	4.89103449920127e-05	22.6284018459057
Salt added to food	rs4799949	462630	18	35155910	T	C	0.667226	4.49997e-09	-0.0109799	0.00187206	5.35363937555256e-05	24.7687608004623
Salt added to food	rs2852348	462630	18	37189171	G	A	0.458696	1.59993e-13	-0.0131167	0.0017774	8.54368752618908e-05	39.5288679516184
Salt added to food	rs429358	462630	19	45411941	C	T	0.154168	2.90001e-10	-0.0153977	0.00244198	6.18329623140754e-05	28.6074285714889
Salt added to food	rs2835623	462630	21	38511531	T	C	0.04766	4.39997e-08	0.0226771	0.00414363	4.66821758139887e-05	21.5974898502923
Salt added to food	rs9611875	462630	22	43153807	G	A	0.039616	1.29987e-48	0.0662007	0.00451868	0.000333480695109427	154.328972750192
Salt added to food	rs2899345	462630	22	41815609	C	T	0.504298	2.5e-08	0.00988666	0.001773	4.88694116907026e-05	22.6094631028068
Tea	rs11587444	447485	1	150722844	G	A	0.393464	1e-10	0.0140328	0.00217078	9.39896976028107e-05	42.0627453171113
Tea	rs11164870	447485	1	93552187	G	C	0.604574	4.20001e-08	-0.0119604	0.00218232	6.83968486163716e-05	30.6085205357453
Tea	rs56188862	447485	1	174189269	C	T	0.387454	4.30031e-13	-0.0157568	0.0021747	0.000117848727601446	52.7415176940297
Tea	rs1156588	447485	2	58515375	G	A	0.210071	2.90001e-09	-0.015454	0.00260325	7.92621725998689e-05	35.4712863127252
Tea	rs57462170	447485	3	50239803	A	G	0.108773	1.89998e-08	0.0191505	0.00340563	7.11049233109935e-05	31.8205069926828
Tea	rs2117137	447485	3	89525505	G	A	0.405148	1.7e-09	0.0129948	0.0021557	8.13938929521704e-05	36.4253482008083
Tea	rs1481012	447485	4	89039082	G	A	0.112209	5.30029e-15	-0.0262435	0.00335608	0.000137218268664087	61.4112692646566
Tea	rs34619	447485	5	60465365	A	G	0.430905	4.30002e-08	0.0117117	0.0021375	6.72722847146639e-05	30.1052290285105
Tea	rs72797284	447485	5	152031650	G	A	0.270797	7.00003e-13	-0.0171147	0.00238353	0.00011568069066471	51.7711314209555
Tea	rs7757102	447485	6	137222671	G	A	0.555426	3.09999e-08	-0.0118039	0.00213302	6.88099598999171e-05	30.793406178939
Tea	rs2478875	447485	6	51283110	G	A	0.208758	5.10035e-17	0.0218943	0.00261129	0.000158359668628221	70.8744832564449
Tea	rs149805207	447485	6	137095269	G	A	0.008538	1.09999e-08	-0.0719337	0.0125823	8.7604621666296e-05	39.2050134574705
Tea	rs4410790	447485	7	17284577	C	T	0.631224	3.40017e-76	0.0405506	0.00219507	0.000765544987278398	342.830819958003
Tea	rs17685	447485	7	75616105	A	G	0.277512	1.59993e-22	0.0230655	0.00236195	0.000213337964965561	95.4854832553655
Tea	rs141071726	447485	7	17558580	A	G	0.026713	2.19999e-09	0.0407321	0.00681204	8.62714674034638e-05	38.6083458467544
Tea	rs9648476	447485	7	39293033	A	G	0.622954	1.09999e-08	0.0125013	0.00218542	7.34159912330547e-05	32.8548200741235
Tea	rs713598	447485	7	141673345	G	C	0.402254	5.19996e-10	0.0133969	0.00215659	8.63089189417113e-05	38.6251076660805
Tea	rs13282783	447485	8	22088975	T	C	0.285899	7.90005e-09	-0.0135837	0.00235432	7.53422240609293e-05	33.7169047560496
Tea	rs56348300	447485	9	7054124	G	C	0.184619	6.1e-09	0.0158824	0.00273191	7.59450087328981e-05	33.9866814616438
Tea	rs10764990	447485	10	129152608	A	G	0.607155	1.89998e-08	-0.0121906	0.00216898	7.08926097455478e-05	31.7254867893209
Tea	rs10752269	447485	10	12692902	A	G	0.506082	1.29999e-09	-0.0128727	0.00211975	8.28409434451938e-05	37.0729850567441
Tea	rs2351187	447485	10	86850616	A	G	0.318935	1.6e-08	0.0129023	0.0022823	7.23194327488533e-05	32.3640572750187
Tea	rs17245213	447485	11	1679769	A	G	0.208046	2e-08	-0.0146481	0.00260905	7.07052911419433e-05	31.6416530283598
Tea	rs10741694	447485	11	16286183	C	T	0.627915	7.89951e-12	0.0150037	0.00219355	0.000105188862726868	47.0751796442164
Tea	rs1453548	447485	11	59192089	A	T	0.664929	2.99999e-09	-0.0133414	0.00224973	7.93130995921756e-05	35.4940788902195
Tea	rs977474	447485	12	11284772	T	C	0.833746	2.39994e-14	0.0217813	0.00285559	0.000131523529692069	58.8622854127395
Tea	rs2783129	447485	13	80168720	G	C	0.484878	3.79997e-08	-0.0117331	0.00213314	6.87698564584922e-05	30.7754581014515
Tea	rs17576658	447485	13	100272019	A	G	0.247081	4.09996e-08	-0.0134812	0.00245655	6.76199283422747e-05	30.2608146285028
Tea	rs6829	447485	13	111531264	T	C	0.596155	3.69999e-08	-0.0119163	0.00216546	6.83733333615055e-05	30.5979964196159
Tea	rs2645929	447485	13	56444529	G	A	0.813066	3.50002e-08	-0.0149842	0.0027166	6.82513455089048e-05	30.543401470608
Tea	rs12591786	447485	15	60902512	T	C	0.158804	3.69999e-10	-0.0184399	0.00294243	9.08459885261558e-05	40.6557288935304
Tea	rs2472297	447485	15	75027880	T	C	0.262049	2.30144e-109	0.0533453	0.00240098	0.00110060720529114	493.045663655252
Tea	rs9937354	447485	16	53799847	A	G	0.424074	4.90004e-11	-0.0140923	0.0021433	9.70067796126846e-05	43.4130961260712
Tea	rs9302428	447485	16	24717600	G	C	0.635799	2.59998e-08	0.0122457	0.00220122	6.94477534680102e-05	31.0788474212594
Tea	rs2279844	447485	17	40819809	A	G	0.379343	4e-08	-0.0119879	0.00218318	6.76705881384275e-05	30.2834870933304
Tea	rs4808193	447485	19	19410622	C	T	0.335324	1.69981e-11	0.0151149	0.0022472	0.000101839248969477	45.5759740695788
Tea	rs57631352	447485	19	4338173	G	A	0.296859	1.7e-08	-0.0131035	0.00232117	7.16798791051371e-05	32.0778266763422
Tea	rs2273447	447485	20	62900120	T	A	0.203788	3.29989e-11	0.0174715	0.00263421	9.9059859250797e-05	44.3319945182617
Tea	rs4817505	447485	21	34343828	C	T	0.38998	4.19952e-12	0.015068	0.0021746	0.000108025833924873	48.3449467453922
Tea	rs132904	447485	22	41798896	C	G	0.778651	7.8001e-11	0.0166007	0.00255257	9.49955383292463e-05	42.512927016574
Tea	rs9624470	447485	22	24820268	A	G	0.580054	1.29987e-31	0.0252071	0.00215485	0.000309554868826565	138.563434352863
Water	rs34967813	427588	1	237841390	G	A	0.311025	7.10003e-10	-0.0120553	0.00195555	6.22851913067493e-05	26.6339347098064
Water	rs2305813	427588	1	150981267	C	G	0.123354	5.00035e-12	-0.019115	0.00276856	7.90234694089898e-05	33.7919995517551
Water	rs782221	427588	1	72924057	T	C	0.200429	1.89998e-08	-0.0127104	0.00226176	5.17804744832306e-05	22.1417524728356
Water	rs182050989	427588	1	27262545	T	C	0.02835	2.39999e-08	0.030528	0.00547389	5.13439905652531e-05	21.9550988122206
Water	rs11890994	427588	2	117642600	T	A	0.371683	3.59998e-09	0.0110947	0.00187936	5.74926902048585e-05	24.5844828619916
Water	rs2198234	427588	2	104159202	T	G	0.528757	1.29999e-10	0.0116702	0.00181594	6.78715293786646e-05	29.0228855885376
Water	rs11125629	427588	2	24732568	G	A	0.546761	2.5e-09	0.0108674	0.00182295	5.85337168833406e-05	25.0296629464847
Water	rs9830293	427588	3	52147485	G	A	0.073462	4e-08	0.0190823	0.00347478	4.95698286565126e-05	21.196415458606
Water	rs7626335	427588	3	71575177	C	A	0.668446	2.5e-08	0.0107689	0.00193268	5.14035702971169e-05	21.9805768891923
Water	rs6844845	427588	4	24206877	G	A	0.057487	3.29997e-08	-0.021514	0.0038941	5.0156742008476e-05	21.4473964199652
Water	rs6835325	427588	4	46746220	G	T	0.30096	2e-09	-0.0118651	0.00197817	5.92357111766734e-05	25.3298612315331
Water	rs67174962	427588	5	164760067	A	G	0.232324	1.29999e-08	-0.0122645	0.00215662	5.36539537597541e-05	22.9429104501746
Water	rs6905712	427588	6	165246071	A	T	0.664977	8.9e-09	0.0110877	0.00192816	5.47764870792378e-05	23.4229420307445
Water	rs2274156	427588	6	33857564	T	C	0.258771	2.90001e-08	-0.011485	0.00207059	5.06011050492161e-05	21.637418980885
Water	rs6957745	427588	7	73056750	C	T	0.202686	1.39991e-11	-0.015292	0.00226217	7.55808403367122e-05	32.3197519502253
Water	rs3808058	427588	7	127668071	T	C	0.117807	7.50067e-11	0.0183317	0.00281615	6.98506066777342e-05	29.8692278905948
Water	rs4410790	427588	7	17284577	C	T	0.629877	8.60003e-61	-0.0308714	0.00187689	0.000444369731971663	190.090746789036
Water	rs10954732	427588	7	75611149	A	G	0.671297	3.59998e-08	0.0106197	0.00192806	4.9770598879316e-05	21.2822705237607
Water	rs2656285	427588	8	4117538	C	T	0.709918	1.09999e-09	0.0122418	0.00200721	6.17233550257318e-05	26.3936715879944
Water	rs9414686	427588	9	141019422	T	C	0.178007	8.60003e-10	0.0147596	0.00240632	6.37506139276783e-05	27.2606078873691
Water	rs10758255	427588	9	34370020	A	T	0.609855	6.69993e-09	-0.0107871	0.00186047	5.53722332382608e-05	23.6777028086974
Water	rs11140831	427588	9	87647454	G	A	0.514151	1.50003e-11	-0.0123822	0.00183612	7.65980339642087e-05	32.7547559005251
Water	rs35028442	427588	9	115207868	C	G	0.137272	9.90011e-10	0.0164243	0.00268796	6.38939280630455e-05	27.3218948279481
Water	rs11012726	427588	10	21797272	C	T	0.307334	6.19998e-10	-0.0122411	0.00197942	6.37977505479686e-05	27.2807654172705
Water	rs3763874	427588	11	9546587	A	G	0.41763	6.90081e-19	0.0163297	0.00183963	0.000129711084680202	55.4698389070405
Water	rs7124005	427588	11	131658253	T	C	0.415348	2.5e-08	0.0103665	0.00186038	5.21919908183776e-05	22.3177293927943
Water	rs2229357	427588	12	57843711	A	G	0.240393	7.90005e-09	-0.0122056	0.00211503	5.44075334386504e-05	23.2651653931629
Water	rs34940743	427588	14	80102233	G	A	0.346783	4.39997e-08	-0.0103922	0.00189846	4.89283157302953e-05	20.9220864923077
Water	rs146394874	427588	14	33360641	A	C	0.049323	5.80003e-10	0.0261419	0.00421977	6.40894824969141e-05	27.4055218686396
Water	rs1963510	427588	14	98647033	G	A	0.458107	2.60016e-13	0.0133068	0.0018195	8.79139358646253e-05	37.5940732235539
Water	rs4603502	427588	15	47874654	C	T	0.292378	5.40008e-11	-0.0130724	0.00199292	7.0710949659354e-05	30.2371502186515
Water	rs2472297	427588	15	75027880	T	C	0.26061	2.39994e-59	-0.0334187	0.00205714	0.000430401471847949	184.112886198783
Water	rs8054636	427588	16	19246136	C	T	0.537476	2.39999e-08	-0.0103313	0.00185114	5.30680696466472e-05	22.6923678680897
Water	rs2289292	427588	16	30097630	T	C	0.334337	3.40017e-11	-0.012769	0.001927	7.25742620881928e-05	31.0339906982166
Water	rs1421085	427588	16	53800954	C	T	0.403711	7.70016e-11	0.01201	0.00184584	6.94453851933076e-05	29.6959367190298
Water	rs2435200	427588	17	44071851	A	G	0.412694	1.09999e-09	0.0112139	0.0018384	6.09587350113639e-05	26.0666906610577
Water	rs4239466	427588	18	52612778	C	A	0.391897	2e-08	0.0106426	0.00189646	5.39851807421263e-05	23.0845537166075
Water	rs9957088	427588	18	28509237	T	C	0.253192	1.40001e-08	-0.0118296	0.00208716	5.29211235924562e-05	22.629529132512
Water	rs429358	427588	19	45411941	C	T	0.154368	2.99985e-11	0.0166809	0.00250899	7.26453197627641e-05	31.0643783777818
Water	rs56100328	427588	20	45939264	G	A	0.090196	4.79999e-08	-0.0175542	0.00321669	5.0573987825611e-05	21.6258228625039
Water	rs3746410	427588	20	34190870	G	A	0.20396	7.29962e-14	0.0168391	0.00225025	9.20762539503911e-05	39.37414254518

## Sheet: Sup_table3
Supplementary Table 3. Evaluation the heterogeneity and pleiotropy of 22 diets on Glioma Subtypes (All-Glioma, GBM, Non-GBM).
Exposure	Outcome	Heterogeneity		Pleiotropy
		Cochran’s Q statistic	P-value	MR-Egger intercept	SE	P-value
Alcohol	Glioma	92.7799366474667	0.137710907173328	0.000929043205249016	0.00516845236025984	0.857812884269856
Alcohol	GBM	84.6141056037754	0.340727405370094	-0.00115173	0.00603555763322833	0.849153276603336
Alcohol	non-GBM	67.2462705524362	0.753211043150309	-0.000850364	0.00627711561509858	0.892602854634678
Beef	Glioma	5.82894783158399	0.829423662514498	0.0361405282070001	0.0346182024557514	0.323726130401298
Beef	GBM	6.20151836467736	0.798057845522527	0.0129060142474599	0.0423024739200144	0.767236229051143
Beef	non-GBM	9.18605511063537	0.604723203968176	0.0255388661713406	0.0430569236205454	0.566258402546262
Beer	Glioma	16.6741368748869	0.476646190523371	0.0228970004176858	0.0151233417593073	0.149524361792143
Beer	GBM	10.2249203472752	0.745561256869533	0.035592655983626	0.0185974519662511	0.0779133261124686
Beer	non-GBM	7.60693500944023	0.974245428972154	0.00279318337398307	0.0199504734748336	0.890402662957361
Bread	Glioma	31.2178469305307	0.181906356045792	-0.0135079	0.0200435454937788	0.506796093164376
Bread	GBM	26.3014125814862	0.338050440920624	0.00109420881849814	0.0232581590530143	0.96288250274176
Bread	non-GBM	23.5094384890849	0.489916210438472	-0.0330811	0.0234610734507277	0.171907809356097
Cereal	Glioma	26.5635588609382	0.595239395271593	0.00506142124177304	0.0163332238764944	0.758943065862095
Cereal	GBM	23.5352109249671	0.79263357436181	0.0144728280267654	0.0199235058065698	0.473404418577446
Cereal	non-GBM	29.428167828879	0.546944486126114	-0.0113256	0.0209348612843528	0.592508235949475
Cheese	Glioma	42.8060289798101	0.606821608528089	0.0170067724505123	0.0132258289723047	0.205064005210107
Cheese	GBM	38.3589582107487	0.811290158892123	0.0120349990205371	0.0159838480942964	0.455317760370382
Cheese	non-GBM	50.5839471190698	0.371855349224548	0.0361888348926227	0.0171571939385522	0.0402776558950589
Coffee	Glioma	34.0030748639625	0.32496382611087	-0.00668171	0.00794096447490725	0.406768419324712
Coffee	GBM	28.7655187575613	0.581444003865451	0.000771416558248379	0.00905899717104214	0.932704133653304
Coffee	non-GBM	29.0450103170698	0.566889043932588	-0.00814945	0.00969009136979701	0.406997110118152
Cooked_vegetable	Glioma	9.38096116774601	0.670092734247849	0.0538772056978012	0.05910238977628	0.38152748267952
Cooked_vegetable	GBM	4.76870955611099	0.965261300771055	-0.0334663	0.0760535191535989	0.668432037838259
Cooked_vegetable	non-GBM	5.31199700986512	0.946738098682413	0.121413884485197	0.0778090213758256	0.146953530799546
Driet_fruit	Glioma	28.5951632366505	0.486290031039749	0.012925620150789	0.018074403827504	0.480447208146787
Driet_fruit	GBM	27.6305072733506	0.537727206107985	-0.000761487	0.0215220985200427	0.972026463579676
Driet_fruit	non-GBM	20.7452919599641	0.868258771518969	0.00245355560763799	0.0225040269340701	0.913958370000485
Fresh_fruit	Glioma	40.7792881894986	0.30777455155486	0.00815625130258375	0.0118273218829819	0.494860369497987
Fresh_fruit	GBM	36.2930275466474	0.501991985145029	0.00103193885746252	0.0139092752954368	0.941269368201634
Fresh_fruit	non-GBM	32.9107228729879	0.742937036376054	0.000154034356260696	0.0145012149311508	0.991580466736925
Hot_drink_temperature	Glioma	42.1620839709447	0.420477551831225	-0.001471	0.0139758779027669	0.916701213161944
Hot_drink_temperature	GBM	32.0162588658465	0.841432857081458	0.0186455083022353	0.0166990548433725	0.270844646478527
Hot_drink_temperature	non-GBM	34.1780218107835	0.79927662223872	-0.011226	0.0179960519993319	0.536212653073743
Lamb/mutton	Glioma	21.4647793694583	0.611178505259463	0.00554835489164489	0.0180989126743155	0.761938361821796
Lamb/mutton	GBM	20.4465694464355	0.671118227263313	0.016514533708995	0.0221314327676106	0.463104421181156
Lamb/mutton	non-GBM	18.1473132444428	0.74945037734002	-0.00975518	0.0244422541780738	0.693659126947628
Non-oily fish	Glioma	9.06310876559762	0.337000196747579	-0.0375592	0.035038702118083	0.319309274833013
Non-oily fish	GBM	6.23923137053337	0.715756767929821	0.00329218984869139	0.0391384254095379	0.935030596240958
Non-oily fish	non-GBM	6.7140870500483	0.666859048672325	-0.0205545	0.0400992815276365	0.622087514742051
Oily fish	Glioma	41.0828733118736	0.638578593837862	0.0247995060017615	0.0124841955319479	0.0532311135970852
Oily fish	GBM	37.2503885234633	0.787485278709141	0.0232694693137666	0.0149974435416418	0.127930842632442
Oily fish	non-GBM	29.410230960144	0.911452342033024	0.0226517669274188	0.0174793156568892	0.202431712656136
Pork	Glioma	7.66485832074626	0.568240868552168	-0.0147369	0.0409033852571317	0.72796010530349
Pork	GBM	12.0902488316314	0.279061901999185	-0.0204372	0.0569674972023349	0.728051890216972
Pork	non-GBM	3.02462371619429	0.963310713469732	0.00798596734664812	0.0536477085425351	0.885348567402136
Poultry	Glioma	5.52798602414357	0.354886870118134	0.396014767367177	0.291791930404104	0.246252634441782
Poultry	GBM	7.03044865084815	0.218385635448664	0.251828807934522	0.458156732498435	0.611801331351468
Poultry	non-GBM	11.752897724604	0.0383350966278132	-0.0757549	0.482531843037057	0.882854709188874
Processed_meat	Glioma	18.2706067484198	0.569587258508793	0.0150013564826117	0.0226903505975558	0.516464102294038
Processed_meat	GBM	19.9893501701343	0.27477435022376	0.0043461621564384	0.0322977937706298	0.894633797787041
Processed_meat	non-GBM	11.808662187818	0.922504214234781	0.0110254723787857	0.0298957872562541	0.716356667312743
Red_wine	Glioma	15.7516292838653	0.262802311854876	-0.00380862	0.0163489200155805	0.819719613887073
Red_wine	GBM	17.6391904207869	0.171705830485164	0.0145338497745245	0.0207256906512185	0.496522612295776
Red_wine	non-GBM	17.2057576226091	0.245378771042289	-0.0211676	0.0206326535880594	0.323638636765926
Salad_raw_vegetable	Glioma	5.20346010870034	0.635149429506513	0.00790761388328151	0.0480834281956024	0.874772524298297
Salad_raw_vegetable	GBM	8.39330310824702	0.396023682345876	0.044676234345817	0.0451161976103619	0.355039605657579
Salad_raw_vegetable	non-GBM	0.983340907197579	0.995092812581123	0.00871148516875524	0.0632051532993253	0.894884916356159
Salt_added_to_food	Glioma	68.1605713338793	0.880203592282442	0.00294691764929983	0.00718740209232408	0.682866728888621
Salt_added_to_food	GBM	55.1720908626583	0.990006037737165	-0.00172771	0.00924816066450152	0.852271457698563
Salt_added_to_food	non-GBM	76.7384294808766	0.700350607435098	-0.00255858	0.00940951599442635	0.786363002444449
Tea	Glioma	21.5650565627525	0.712242356262134	-0.00134507	0.00841536841597765	0.874295055324588
Tea	GBM	27.3558701562908	0.444726608576395	0.0055610211964286	0.0107294339468947	0.608634866543433
Tea	non-GBM	16.5694391770696	0.956616007440773	-0.0141313	0.0107347507940013	0.199104261932008
Water	Glioma	24.3309649824605	0.863021703893247	0.00081283612338618	0.0102441617056801	0.937251327732378
Water	GBM	24.6413397271342	0.820289505554868	0.00302909263401002	0.0126153570493509	0.811824527411065
Water	non-GBM	33.9421048907277	0.470527841170754	-0.000841369	0.0135320613851004	0.950797749434218

## Sheet: Sup_table4
Supplementary Table 4. Single SNP Analysis of Causal Associations Between Diet and Glioma Subtypes (All-Glioma, GBM, Non-GBM)
Exposure	Outcome	SNP	Chromosome			Exposure			Outcome
				Effect allele	Other allele	Beta	Standard error	p value	Beta	Standard error	p value
Alcohol	Glioma	rs10188314	2	T	C	-0.0197869	0.00303605	7.15761039573619e-11	-0.00581416	0.0182902	0.750573
Alcohol	Glioma	rs10792669	11	G	A	0.0174322	0.00304065	9.86402489056112e-09	-0.0150056	0.0186538	0.421149
Alcohol	Glioma	rs11039429	11	T	C	-0.0235595	0.00303737	8.72736911929597e-15	0.0313093	0.0185265	0.091034
Alcohol	Glioma	rs11223617	11	A	G	0.0250908	0.00375381	2.32365617659408e-11	-0.0280789	0.022547	0.213004
Alcohol	Glioma	rs11700855	21	G	A	-0.029795	0.00523292	1.24270426910008e-08	-0.0417497	0.0318857	0.190414
Alcohol	Glioma	rs11750777	5	A	G	-0.020493	0.00372613	3.80204785251453e-08	-0.0222915	0.0240288	0.353563
Alcohol	Glioma	rs11787216	8	T	C	0.0244162	0.00320078	2.38048283191015e-14	-0.00121766	0.0190739	0.949098
Alcohol	Glioma	rs11940694	4	G	A	-0.0437138	0.00311609	1.04461922681459e-44	0.0277492	0.0185166	0.133973
Alcohol	Glioma	rs12153855	6	C	T	0.0294435	0.00493484	2.42463805241875e-09	-0.0281185	0.0303362	0.35398
Alcohol	Glioma	rs1228589	3	A	G	0.0210699	0.00352806	2.34229924330102e-09	0.00045088	0.0212994	0.983111
Alcohol	Glioma	rs1229984	4	C	T	-0.261708	0.00918496	1.42623923907113e-178	0.0101068	0.0494956	0.838201
Alcohol	Glioma	rs12312693	12	C	T	-0.0176811	0.00305026	6.76777474452783e-09	0.0194878	0.0186499	0.296058
Alcohol	Glioma	rs13102973	4	C	T	-0.0194072	0.00311875	4.88517036143642e-10	0.00371345	0.0187722	0.843189
Alcohol	Glioma	rs13135092	4	G	A	0.0438341	0.00549884	1.56737529577469e-15	0.0455073	0.0348776	0.19197
Alcohol	Glioma	rs13390019	2	C	T	0.0296116	0.00449182	4.32950698535708e-11	-0.0412623	0.0279787	0.140274
Alcohol	Glioma	rs1421085	16	C	T	0.0199392	0.00308481	1.02192260972414e-10	-0.0241372	0.0184577	0.190974
Alcohol	Glioma	rs1666658	11	C	T	0.0179674	0.00309866	6.69338813843016e-09	0.00979923	0.0191234	0.608357
Alcohol	Glioma	rs17662759	2	C	T	0.0301348	0.00546031	3.41165511380876e-08	-0.0223953	0.0366563	0.54123
Alcohol	Glioma	rs17690703	17	T	C	0.0250342	0.00343021	2.91743138560832e-13	0.00255059	0.0208563	0.902666
Alcohol	Glioma	rs186347	14	T	G	0.0179489	0.00305071	4.01642120697799e-09	0.0327653	0.0182748	0.072986
Alcohol	Glioma	rs1893659	18	A	C	-0.029326	0.00305313	7.59919224628545e-22	0.0417369	0.0246849	0.0908781
Alcohol	Glioma	rs1937522	13	G	A	0.0168979	0.00303207	2.5030712369131e-08	0.00271237	0.0182395	0.881783
Alcohol	Glioma	rs1991083	2	T	C	-0.0223925	0.00325813	6.29505305095351e-12	0.0413204	0.0196131	0.0351367
Alcohol	Glioma	rs2043677	18	T	C	0.0261133	0.0043272	1.59270545797638e-09	-0.0126038	0.0255524	0.621834
Alcohol	Glioma	rs2159935	4	A	G	-0.0185742	0.00302582	8.32689843480655e-10	0.0215211	0.018164	0.236087
Alcohol	Glioma	rs2160935	8	T	C	-0.018718	0.00309117	1.40145424856964e-09	0.0299621	0.018483	0.105004
Alcohol	Glioma	rs2244598	1	C	T	-0.018378	0.00311907	3.81223833676466e-09	-0.0239878	0.0196028	0.221069
Alcohol	Glioma	rs2411453	16	G	T	-0.0350793	0.00309039	7.32425284228234e-30	-0.0218421	0.0187033	0.242878
Alcohol	Glioma	rs2535911	14	T	C	-0.0188476	0.00316849	2.70695813250625e-09	0.0151904	0.0191502	0.427645
Alcohol	Glioma	rs2622167	7	A	G	-0.0191155	0.0030674	4.61032341258248e-10	-0.0301439	0.0203014	0.137592
Alcohol	Glioma	rs262240	3	T	C	-0.017207	0.00303483	1.42931081796154e-08	0.0221293	0.0182245	0.224649
Alcohol	Glioma	rs2717063	2	A	C	-0.0203704	0.00308457	4.00297346261898e-11	-0.0227272	0.0186501	0.222994
Alcohol	Glioma	rs28622224	4	T	C	-0.0186203	0.00336834	3.23838228190717e-08	-0.0207583	0.0202048	0.304236
Alcohol	Glioma	rs28787109	1	A	G	0.0178107	0.00308461	7.73873192333765e-09	-0.0033133	0.018481	0.857717
Alcohol	Glioma	rs2924321	18	A	G	-0.0195131	0.00305022	1.5817299980326e-10	-0.0153204	0.0183145	0.402865
Alcohol	Glioma	rs34440851	8	T	C	-0.0226831	0.00415058	4.62793457516972e-08	-0.0271777	0.0250531	0.278007
Alcohol	Glioma	rs34631026	16	T	C	-0.0169128	0.00304832	2.88565526216051e-08	-0.0263479	0.0184092	0.152362
Alcohol	Glioma	rs34811474	4	A	G	-0.0201809	0.00359305	1.94696578302406e-08	-0.0407992	0.0248158	0.10016
Alcohol	Glioma	rs35105141	16	T	C	0.026345	0.00308788	1.44158452375718e-17	0.00201932	0.0185348	0.913244
Alcohol	Glioma	rs362307	4	T	C	0.0433047	0.00580219	8.42478205012485e-14	0.0294594	0.0368532	0.424075
Alcohol	Glioma	rs4241258	2	T	C	0.0250636	0.00440325	1.25509582243993e-08	0.0125546	0.027144	0.64371
Alcohol	Glioma	rs4242715	10	A	G	-0.0186543	0.00324831	9.3139727633461e-09	-0.00146779	0.0194032	0.9397
Alcohol	Glioma	rs4417025	1	A	G	-0.0188379	0.00316516	2.65465138705664e-09	0.00303542	0.0192142	0.874474
Alcohol	Glioma	rs4503294	1	T	C	0.0181476	0.00307049	3.41429232161102e-09	0.03514	0.021719	0.105676
Alcohol	Glioma	rs461599	5	C	A	-0.0191888	0.00303977	2.74416447030099e-10	-0.00358386	0.0181917	0.843823
Alcohol	Glioma	rs473098	2	T	C	-0.0217406	0.00304345	9.10459723661608e-13	0.0125604	0.0184917	0.496983
Alcohol	Glioma	rs489062	10	A	G	0.0166498	0.00305291	4.93192457467024e-08	-0.0033955	0.0184054	0.853634
Alcohol	Glioma	rs4916723	5	C	A	0.0239479	0.00309951	1.10673816407317e-14	0.0117373	0.0187276	0.530829
Alcohol	Glioma	rs4940926	18	C	T	-0.0191003	0.00344068	2.83527950549594e-08	-0.00999321	0.0203911	0.624079
Alcohol	Glioma	rs4968391	17	T	G	-0.0192695	0.0032265	2.33987840724466e-09	0.0306758	0.0189821	0.106086
Alcohol	Glioma	rs550942	11	T	C	0.022401	0.00398884	1.95520908096823e-08	0.0236078	0.0250573	0.346115
Alcohol	Glioma	rs56194430	5	T	C	0.0225403	0.00407148	3.09203192721331e-08	0.0117194	0.0244575	0.631814
Alcohol	Glioma	rs58905411	12	A	G	-0.0266343	0.00307848	5.07068905157073e-18	-0.0264486	0.0185468	0.153854
Alcohol	Glioma	rs6030200	20	A	G	-0.019529	0.00327075	2.36090409611474e-09	-0.00987687	0.01942	0.611039
Alcohol	Glioma	rs61873510	10	T	G	0.0203737	0.00330311	6.91435888984474e-10	-0.0345523	0.0204193	0.0906204
Alcohol	Glioma	rs62339673	4	A	C	0.0182943	0.00315406	6.62206970902869e-09	0.00285007	0.0189397	0.880385
Alcohol	Glioma	rs62466318	7	T	C	-0.0254919	0.0037742	1.43573468065702e-11	0.00736128	0.0233134	0.75219
Alcohol	Glioma	rs650558	17	T	C	0.0207362	0.0035079	3.39447154642365e-09	0.0187531	0.0215501	0.384186
Alcohol	Glioma	rs6727281	2	T	C	-0.024322	0.00391964	5.46406918952749e-10	0.0207842	0.0232274	0.370886
Alcohol	Glioma	rs6943160	7	C	T	0.020627	0.00372774	3.14118856810905e-08	-0.0272971	0.0227017	0.229199
Alcohol	Glioma	rs72787062	16	A	G	-0.0281947	0.00410324	6.36078113610425e-12	-0.0187309	0.0246887	0.448042
Alcohol	Glioma	rs728538	16	G	T	0.0228752	0.00406259	1.794862157136e-08	-0.0154924	0.025069	0.536582
Alcohol	Glioma	rs7298932	12	G	A	-0.0237214	0.00431166	3.76176205869118e-08	0.0217471	0.0266619	0.414694
Alcohol	Glioma	rs7302200	12	A	G	-0.0184222	0.00319841	8.42139584062834e-09	-0.0230718	0.0194228	0.234884
Alcohol	Glioma	rs73050128	7	A	C	-0.0260048	0.00409088	2.06034647905529e-10	-0.0143478	0.0254724	0.573251
Alcohol	Glioma	rs7330939	13	T	C	-0.0213301	0.0034046	3.72627988343459e-10	0.00232669	0.0205001	0.909637
Alcohol	Glioma	rs74679146	9	C	T	-0.0320735	0.00575757	2.53767258448502e-08	0.000200019	0.0369064	0.995676
Alcohol	Glioma	rs7514579	1	C	A	0.0196672	0.00359788	4.59448191492326e-08	-0.0312522	0.0218035	0.151755
Alcohol	Glioma	rs76082653	3	T	C	0.0464269	0.00668673	3.83480067625959e-12	0.0760123	0.0484419	0.116614
Alcohol	Glioma	rs7610856	3	A	C	-0.023864	0.00307022	7.68105990487343e-15	0.0214671	0.018544	0.247013
Alcohol	Glioma	rs780094	2	C	T	-0.0509938	0.00310506	1.31348014666548e-60	0.0421566	0.0185673	0.0231787
Alcohol	Glioma	rs8614	17	A	C	0.0247806	0.00392537	2.73795067568048e-10	-0.0443559	0.0237198	0.0614843
Alcohol	Glioma	rs9349379	6	G	A	-0.0193455	0.00308215	3.46001048434967e-10	-0.0178226	0.0185719	0.337232
Alcohol	Glioma	rs9372625	6	A	G	-0.0255579	0.00312467	2.85280237093597e-16	0.0386941	0.0193448	0.0454748
Alcohol	Glioma	rs9403297	6	A	G	0.0188234	0.00313037	1.81946919782612e-09	0.00657015	0.0187273	0.725715
Alcohol	Glioma	rs9648478	7	A	G	0.0168603	0.00302891	2.59969552261346e-08	-0.00531224	0.0180745	0.768829
Alcohol	Glioma	rs9814516	3	T	G	-0.0251117	0.00355589	1.64121385975579e-12	0.0257284	0.0290138	0.375205
Alcohol	Glioma	rs9829192	3	T	G	0.0169324	0.00305032	2.84000837322062e-08	0.00701708	0.0183712	0.702491
Alcohol	Glioma	rs9906502	17	A	G	0.0237883	0.00396178	1.91984525973418e-09	-0.0366877	0.0245359	0.134844
Alcohol	Glioma	rs9912298	17	C	A	0.0205894	0.00358993	9.7327981244826e-09	-0.0373933	0.0220754	0.090287
Alcohol	GBM	rs10188314	2	T	C	-0.0197869	0.00303605	7.15761039573619e-11	-0.00725791	0.0224491	0.746464
Alcohol	GBM	rs10792669	11	G	A	0.0174322	0.00304065	9.86402489056112e-09	-0.0156139	0.0224362	0.486477
Alcohol	GBM	rs11223617	11	A	G	0.0250908	0.00375381	2.32365617659408e-11	-0.0389678	0.0269492	0.148186
Alcohol	GBM	rs11700855	21	G	A	-0.029795	0.00523292	1.24270426910008e-08	-0.0262973	0.0390154	0.500296
Alcohol	GBM	rs11750777	5	A	G	-0.020493	0.00372613	3.80204785251453e-08	-0.0419695	0.0290637	0.148724
Alcohol	GBM	rs11787216	8	T	C	0.0244162	0.00320078	2.38048283191015e-14	0.00769087	0.0233731	0.742119
Alcohol	GBM	rs11940694	4	G	A	-0.0437138	0.00311609	1.04461922681459e-44	0.0148619	0.0226191	0.511148
Alcohol	GBM	rs12153855	6	C	T	0.0294435	0.00493484	2.42463805241875e-09	-0.0348871	0.0373315	0.350036
Alcohol	GBM	rs1228589	3	A	G	0.0210699	0.00352806	2.34229924330102e-09	-0.00535365	0.0260811	0.837361
Alcohol	GBM	rs1229984	4	C	T	-0.261708	0.00918496	1.42623923907113e-178	-0.0642977	0.0600266	0.2841
Alcohol	GBM	rs12312693	12	C	T	-0.0176811	0.00305026	6.76777474452783e-09	0.0184266	0.0227824	0.418625
Alcohol	GBM	rs13102973	4	C	T	-0.0194072	0.00311875	4.88517036143642e-10	0.00583644	0.0230526	0.800129
Alcohol	GBM	rs13135092	4	G	A	0.0438341	0.00549884	1.56737529577469e-15	-0.000330713	0.0430963	0.993877
Alcohol	GBM	rs13178443	5	T	C	-0.0186516	0.00338983	3.750325423079e-08	0.0437388	0.0253904	0.0849511
Alcohol	GBM	rs13390019	2	C	T	0.0296116	0.00449182	4.32950698535708e-11	-0.0634565	0.0344989	0.0658596
Alcohol	GBM	rs1421085	16	C	T	0.0199392	0.00308481	1.02192260972414e-10	-0.00271838	0.0225726	0.904144
Alcohol	GBM	rs1666658	11	C	T	0.0179674	0.00309866	6.69338813843016e-09	0.0131833	0.0229201	0.565167
Alcohol	GBM	rs17662759	2	C	T	0.0301348	0.00546031	3.41165511380876e-08	-0.0230865	0.0447911	0.606255
Alcohol	GBM	rs17690703	17	T	C	0.0250342	0.00343021	2.91743138560832e-13	0.00271926	0.0256798	0.915669
Alcohol	GBM	rs186347	14	T	G	0.0179489	0.00305071	4.01642120697799e-09	0.0294998	0.0223329	0.186531
Alcohol	GBM	rs1893659	18	A	C	-0.029326	0.00305313	7.59919224628545e-22	0.0299555	0.0292634	0.306001
Alcohol	GBM	rs1937522	13	G	A	0.0168979	0.00303207	2.5030712369131e-08	0.0286394	0.022358	0.200211
Alcohol	GBM	rs1991083	2	T	C	-0.0223925	0.00325813	6.29505305095351e-12	0.0311708	0.0240866	0.195625
Alcohol	GBM	rs2043677	18	T	C	0.0261133	0.0043272	1.59270545797638e-09	-0.000396584	0.0312077	0.989861
Alcohol	GBM	rs2159935	4	A	G	-0.0185742	0.00302582	8.32689843480655e-10	0.0240146	0.0222691	0.280862
Alcohol	GBM	rs2160935	8	T	C	-0.018718	0.00309117	1.40145424856964e-09	0.0429095	0.0226786	0.0584811
Alcohol	GBM	rs2244598	1	C	T	-0.018378	0.00311907	3.81223833676466e-09	-0.0175978	0.0241126	0.465502
Alcohol	GBM	rs2411453	16	G	T	-0.0350793	0.00309039	7.32425284228234e-30	-0.0156082	0.022873	0.494995
Alcohol	GBM	rs2535911	14	T	C	-0.0188476	0.00316849	2.70695813250625e-09	-0.0105595	0.0235102	0.653327
Alcohol	GBM	rs2622167	7	A	G	-0.0191155	0.0030674	4.61032341258248e-10	-0.0318223	0.0245735	0.195326
Alcohol	GBM	rs262240	3	T	C	-0.017207	0.00303483	1.42931081796154e-08	0.0134288	0.0223972	0.54879
Alcohol	GBM	rs2717063	2	A	C	-0.0203704	0.00308457	4.00297346261898e-11	-0.0222839	0.0228972	0.330446
Alcohol	GBM	rs28622224	4	T	C	-0.0186203	0.00336834	3.23838228190717e-08	-0.0276032	0.0247864	0.265432
Alcohol	GBM	rs28768122	12	C	T	0.0207	0.00355204	5.62176692603224e-09	-0.0280817	0.0264463	0.288309
Alcohol	GBM	rs28787109	1	A	G	0.0178107	0.00308461	7.73873192333765e-09	-0.00929338	0.0226402	0.681453
Alcohol	GBM	rs2924321	18	A	G	-0.0195131	0.00305022	1.5817299980326e-10	-0.0315279	0.0224818	0.160803
Alcohol	GBM	rs34440851	8	T	C	-0.0226831	0.00415058	4.62793457516972e-08	-0.0201162	0.0307669	0.513223
Alcohol	GBM	rs34631026	16	T	C	-0.0169128	0.00304832	2.88565526216051e-08	-0.0359784	0.0225782	0.111048
Alcohol	GBM	rs34811474	4	A	G	-0.0201809	0.00359305	1.94696578302406e-08	-0.0379791	0.0304754	0.212684
Alcohol	GBM	rs35105141	16	T	C	0.026345	0.00308788	1.44158452375718e-17	0.0324837	0.0226921	0.152287
Alcohol	GBM	rs362307	4	T	C	0.0433047	0.00580219	8.42478205012485e-14	0.00766057	0.0455805	0.866531
Alcohol	GBM	rs4241258	2	T	C	0.0250636	0.00440325	1.25509582243993e-08	-0.0123261	0.0333065	0.711322
Alcohol	GBM	rs4242715	10	A	G	-0.0186543	0.00324831	9.3139727633461e-09	0.0031032	0.0237454	0.896024
Alcohol	GBM	rs4417025	1	A	G	-0.0188379	0.00316516	2.65465138705664e-09	0.0115278	0.0235545	0.624553
Alcohol	GBM	rs4503294	1	T	C	0.0181476	0.00307049	3.41429232161102e-09	0.0419032	0.0264488	0.113123
Alcohol	GBM	rs461599	5	C	A	-0.0191888	0.00303977	2.74416447030099e-10	-0.00602256	0.0222935	0.787046
Alcohol	GBM	rs473098	2	T	C	-0.0217406	0.00304345	9.10459723661608e-13	0.00899118	0.0225908	0.690629
Alcohol	GBM	rs489062	10	A	G	0.0166498	0.00305291	4.93192457467024e-08	-0.0120531	0.0225631	0.593206
Alcohol	GBM	rs4916723	5	C	A	0.0239479	0.00309951	1.10673816407317e-14	0.0123708	0.0230538	0.591539
Alcohol	GBM	rs4940926	18	C	T	-0.0191003	0.00344068	2.83527950549594e-08	-0.021522	0.0249881	0.389078
Alcohol	GBM	rs4968391	17	T	G	-0.0192695	0.0032265	2.33987840724466e-09	0.0430014	0.0233431	0.0654541
Alcohol	GBM	rs5022348	18	T	C	0.0202641	0.00357005	1.37768853809253e-08	0.0339243	0.0255037	0.183462
Alcohol	GBM	rs550942	11	T	C	0.022401	0.00398884	1.95520908096823e-08	-0.00477432	0.0300163	0.873624
Alcohol	GBM	rs56194430	5	T	C	0.0225403	0.00407148	3.09203192721331e-08	0.039199	0.0299535	0.190649
Alcohol	GBM	rs58905411	12	A	G	-0.0266343	0.00307848	5.07068905157073e-18	-0.0165532	0.0227086	0.466038
Alcohol	GBM	rs6030200	20	A	G	-0.019529	0.00327075	2.36090409611474e-09	0.0043793	0.0237645	0.853794
Alcohol	GBM	rs61873510	10	T	G	0.0203737	0.00330311	6.91435888984474e-10	-0.029334	0.0249815	0.240304
Alcohol	GBM	rs62339673	4	A	C	0.0182943	0.00315406	6.62206970902869e-09	0.0207444	0.0232857	0.373001
Alcohol	GBM	rs62466318	7	T	C	-0.0254919	0.0037742	1.43573468065702e-11	-0.00649185	0.0285779	0.820297
Alcohol	GBM	rs6727281	2	T	C	-0.024322	0.00391964	5.46406918952749e-10	0.0287949	0.0284437	0.311372
Alcohol	GBM	rs6943160	7	C	T	0.020627	0.00372774	3.14118856810905e-08	-0.0340045	0.0278716	0.222448
Alcohol	GBM	rs72787062	16	A	G	-0.0281947	0.00410324	6.36078113610425e-12	-0.0122933	0.0302967	0.684915
Alcohol	GBM	rs728538	16	G	T	0.0228752	0.00406259	1.794862157136e-08	-0.00947701	0.0308211	0.758474
Alcohol	GBM	rs7298932	12	G	A	-0.0237214	0.00431166	3.76176205869118e-08	0.03337	0.0326418	0.306635
Alcohol	GBM	rs7302200	12	A	G	-0.0184222	0.00319841	8.42139584062834e-09	-0.0377378	0.0238366	0.113378
Alcohol	GBM	rs73050128	7	A	C	-0.0260048	0.00409088	2.06034647905529e-10	-0.0419972	0.0316159	0.18406
Alcohol	GBM	rs7330939	13	T	C	-0.0213301	0.0034046	3.72627988343459e-10	0.0198716	0.0252579	0.431429
Alcohol	GBM	rs74679146	9	C	T	-0.0320735	0.00575757	2.53767258448502e-08	0.00201357	0.0452386	0.964498
Alcohol	GBM	rs7514579	1	C	A	0.0196672	0.00359788	4.59448191492326e-08	-0.0318839	0.0267036	0.232481
Alcohol	GBM	rs76082653	3	T	C	0.0464269	0.00668673	3.83480067625959e-12	0.0349981	0.0599292	0.559226
Alcohol	GBM	rs7610856	3	A	C	-0.023864	0.00307022	7.68105990487343e-15	0.0426644	0.0227749	0.0610258
Alcohol	GBM	rs80292319	15	C	T	-0.0393728	0.00649583	1.35074112918984e-09	0.0567478	0.048143	0.238504
Alcohol	GBM	rs8614	17	A	C	0.0247806	0.00392537	2.73795067568048e-10	0.00600295	0.0290093	0.836063
Alcohol	GBM	rs9349379	6	G	A	-0.0193455	0.00308215	3.46001048434967e-10	-0.0378765	0.022848	0.0973659
Alcohol	GBM	rs9372625	6	A	G	-0.0255579	0.00312467	2.85280237093597e-16	0.0454203	0.0235829	0.0541063
Alcohol	GBM	rs9403297	6	A	G	0.0188234	0.00313037	1.81946919782612e-09	0.0249838	0.0229803	0.276957
Alcohol	GBM	rs9648478	7	A	G	0.0168603	0.00302891	2.59969552261346e-08	0.0217273	0.0221095	0.325748
Alcohol	GBM	rs9814516	3	T	G	-0.0251117	0.00355589	1.64121385975579e-12	0.0512154	0.0337499	0.129141
Alcohol	GBM	rs9829192	3	T	G	0.0169324	0.00305032	2.84000837322062e-08	0.0231782	0.0225401	0.303804
Alcohol	GBM	rs9906502	17	A	G	0.0237883	0.00396178	1.91984525973418e-09	-0.0359108	0.030034	0.231825
Alcohol	GBM	rs9912298	17	C	A	0.0205894	0.00358993	9.7327981244826e-09	-0.00852356	0.0269684	0.751959
Alcohol	non-GBM	rs10188314	2	T	C	-0.0197869	0.00303605	7.15761039573619e-11	-0.0029726	0.0240286	0.901544
Alcohol	non-GBM	rs10792669	11	G	A	0.0174322	0.00304065	9.86402489056112e-09	-0.0204416	0.0240286	0.394925
Alcohol	non-GBM	rs11039429	11	T	C	-0.0235595	0.00303737	8.72736911929597e-15	0.0259493	0.0239354	0.278304
Alcohol	non-GBM	rs11223617	11	A	G	0.0250908	0.00375381	2.32365617659408e-11	-0.0325733	0.0289835	0.261075
Alcohol	non-GBM	rs11700855	21	G	A	-0.029795	0.00523292	1.24270426910008e-08	-0.0590341	0.041759	0.157455
Alcohol	non-GBM	rs11750777	5	A	G	-0.020493	0.00372613	3.80204785251453e-08	-0.00977862	0.0318075	0.758515
Alcohol	non-GBM	rs11787216	8	T	C	0.0244162	0.00320078	2.38048283191015e-14	-0.00179492	0.0250451	0.942867
Alcohol	non-GBM	rs11940694	4	G	A	-0.0437138	0.00311609	1.04461922681459e-44	0.0371348	0.0243376	0.127056
Alcohol	non-GBM	rs12153855	6	C	T	0.0294435	0.00493484	2.42463805241875e-09	-0.00566533	0.0398399	0.88692
Alcohol	non-GBM	rs1228589	3	A	G	0.0210699	0.00352806	2.34229924330102e-09	0.00291738	0.0281202	0.91737
Alcohol	non-GBM	rs1229984	4	C	T	-0.261708	0.00918496	1.42623923907113e-178	0.0847296	0.0654092	0.19519
Alcohol	non-GBM	rs12312693	12	C	T	-0.0176811	0.00305026	6.76777474452783e-09	0.0230938	0.0245594	0.347052
Alcohol	non-GBM	rs13102973	4	C	T	-0.0194072	0.00311875	4.88517036143642e-10	0.0176668	0.0247214	0.474835
Alcohol	non-GBM	rs13178443	5	T	C	-0.0186516	0.00338983	3.750325423079e-08	0.0347416	0.0272154	0.201764
Alcohol	non-GBM	rs13390019	2	C	T	0.0296116	0.00449182	4.32950698535708e-11	-0.0337401	0.0364718	0.354914
Alcohol	non-GBM	rs1421085	16	C	T	0.0199392	0.00308481	1.02192260972414e-10	-0.0423066	0.0242776	0.0814003
Alcohol	non-GBM	rs1666658	11	C	T	0.0179674	0.00309866	6.69338813843016e-09	-0.00361221	0.0247057	0.883756
Alcohol	non-GBM	rs17662759	2	C	T	0.0301348	0.00546031	3.41165511380876e-08	-0.00634883	0.0486107	0.896087
Alcohol	non-GBM	rs17690703	17	T	C	0.0250342	0.00343021	2.91743138560832e-13	0.0149994	0.0273876	0.583918
Alcohol	non-GBM	rs186347	14	T	G	0.0179489	0.00305071	4.01642120697799e-09	0.0343918	0.0240962	0.153502
Alcohol	non-GBM	rs1893659	18	A	C	-0.029326	0.00305313	7.59919224628545e-22	0.0642679	0.0324551	0.0476805
Alcohol	non-GBM	rs1937522	13	G	A	0.0168979	0.00303207	2.5030712369131e-08	-0.0233816	0.023907	0.328062
Alcohol	non-GBM	rs2043677	18	T	C	0.0261133	0.0043272	1.59270545797638e-09	-0.0358888	0.0335758	0.285119
Alcohol	non-GBM	rs2159935	4	A	G	-0.0185742	0.00302582	8.32689843480655e-10	0.0353573	0.0239502	0.139867
Alcohol	non-GBM	rs2160935	8	T	C	-0.018718	0.00309117	1.40145424856964e-09	-0.00118972	0.0243676	0.96106
Alcohol	non-GBM	rs2411453	16	G	T	-0.0350793	0.00309039	7.32425284228234e-30	-0.0252867	0.0246865	0.305687
Alcohol	non-GBM	rs2535911	14	T	C	-0.0188476	0.00316849	2.70695813250625e-09	0.0318147	0.0251858	0.206517
Alcohol	non-GBM	rs2622167	7	A	G	-0.0191155	0.0030674	4.61032341258248e-10	-0.0154161	0.0268241	0.565486
Alcohol	non-GBM	rs262240	3	T	C	-0.017207	0.00303483	1.42931081796154e-08	0.0326966	0.0239487	0.172166
Alcohol	non-GBM	rs2717063	2	A	C	-0.0203704	0.00308457	4.00297346261898e-11	-0.0289319	0.0246426	0.240371
Alcohol	non-GBM	rs28622224	4	T	C	-0.0186203	0.00336834	3.23838228190717e-08	-0.00221667	0.0264382	0.933181
Alcohol	non-GBM	rs28787109	1	A	G	0.0178107	0.00308461	7.73873192333765e-09	0.00807229	0.0242519	0.739245
Alcohol	non-GBM	rs2924321	18	A	G	-0.0195131	0.00305022	1.5817299980326e-10	0.00215896	0.0240599	0.9285
Alcohol	non-GBM	rs34440851	8	T	C	-0.0226831	0.00415058	4.62793457516972e-08	-0.0428773	0.0330353	0.194313
Alcohol	non-GBM	rs34473884	10	A	G	-0.0203615	0.00350346	6.17950441989578e-09	0.0461474	0.0282383	0.102215
Alcohol	non-GBM	rs34631026	16	T	C	-0.0169128	0.00304832	2.88565526216051e-08	-0.0213787	0.0242427	0.377851
Alcohol	non-GBM	rs34811474	4	A	G	-0.0201809	0.00359305	1.94696578302406e-08	-0.0493979	0.0325618	0.129254
Alcohol	non-GBM	rs35105141	16	T	C	0.026345	0.00308788	1.44158452375718e-17	-0.0224345	0.0244641	0.359122
Alcohol	non-GBM	rs362307	4	T	C	0.0433047	0.00580219	8.42478205012485e-14	0.059415	0.0482779	0.218439
Alcohol	non-GBM	rs4241258	2	T	C	0.0250636	0.00440325	1.25509582243993e-08	0.0304651	0.0357415	0.394007
Alcohol	non-GBM	rs4242715	10	A	G	-0.0186543	0.00324831	9.3139727633461e-09	-0.0226365	0.0255936	0.376448
Alcohol	non-GBM	rs4417025	1	A	G	-0.0188379	0.00316516	2.65465138705664e-09	-0.00377963	0.0253454	0.881455
Alcohol	non-GBM	rs4503294	1	T	C	0.0181476	0.00307049	3.41429232161102e-09	0.0372092	0.0282108	0.187179
Alcohol	non-GBM	rs461599	5	C	A	-0.0191888	0.00303977	2.74416447030099e-10	-0.00325663	0.0238882	0.891562
Alcohol	non-GBM	rs473098	2	T	C	-0.0217406	0.00304345	9.10459723661608e-13	0.0168082	0.0243397	0.489837
Alcohol	non-GBM	rs489062	10	A	G	0.0166498	0.00305291	4.93192457467024e-08	0.01597	0.0242439	0.510073
Alcohol	non-GBM	rs4916723	5	C	A	0.0239479	0.00309951	1.10673816407317e-14	-0.00205034	0.0246994	0.933842
Alcohol	non-GBM	rs4940926	18	C	T	-0.0191003	0.00344068	2.83527950549594e-08	-0.00285631	0.0268323	0.915225
Alcohol	non-GBM	rs4968391	17	T	G	-0.0192695	0.0032265	2.33987840724466e-09	0.0182259	0.0248371	0.46306
Alcohol	non-GBM	rs550942	11	T	C	0.022401	0.00398884	1.95520908096823e-08	0.0470926	0.0323505	0.145475
Alcohol	non-GBM	rs56194430	5	T	C	0.0225403	0.00407148	3.09203192721331e-08	-0.0243661	0.0322699	0.450205
Alcohol	non-GBM	rs58905411	12	A	G	-0.0266343	0.00307848	5.07068905157073e-18	-0.033344	0.0244077	0.171899
Alcohol	non-GBM	rs6030200	20	A	G	-0.019529	0.00327075	2.36090409611474e-09	-0.019256	0.0255872	0.451713
Alcohol	non-GBM	rs61873510	10	T	G	0.0203737	0.00330311	6.91435888984474e-10	-0.0329421	0.0269059	0.220823
Alcohol	non-GBM	rs62339673	4	A	C	0.0182943	0.00315406	6.62206970902869e-09	-0.0139985	0.0247655	0.57191
Alcohol	non-GBM	rs62466318	7	T	C	-0.0254919	0.0037742	1.43573468065702e-11	0.0312612	0.0306918	0.308415
Alcohol	non-GBM	rs650558	17	T	C	0.0207362	0.0035079	3.39447154642365e-09	-0.0156107	0.0284847	0.583666
Alcohol	non-GBM	rs6727281	2	T	C	-0.024322	0.00391964	5.46406918952749e-10	0.0187208	0.0305897	0.54054
Alcohol	non-GBM	rs6943160	7	C	T	0.020627	0.00372774	3.14118856810905e-08	-0.0215629	0.0297403	0.468428
Alcohol	non-GBM	rs72787062	16	A	G	-0.0281947	0.00410324	6.36078113610425e-12	-0.0171849	0.0323877	0.595697
Alcohol	non-GBM	rs728538	16	G	T	0.0228752	0.00406259	1.794862157136e-08	-0.0356251	0.0331968	0.283204
Alcohol	non-GBM	rs7298932	12	G	A	-0.0237214	0.00431166	3.76176205869118e-08	-0.00891996	0.0351158	0.799484
Alcohol	non-GBM	rs7302200	12	A	G	-0.0184222	0.00319841	8.42139584062834e-09	-0.0146318	0.025592	0.567502
Alcohol	non-GBM	rs73050128	7	A	C	-0.0260048	0.00409088	2.06034647905529e-10	-0.00148345	0.0333096	0.964478
Alcohol	non-GBM	rs7330939	13	T	C	-0.0213301	0.0034046	3.72627988343459e-10	-0.0130508	0.0269929	0.628747
Alcohol	non-GBM	rs74679146	9	C	T	-0.0320735	0.00575757	2.53767258448502e-08	0.00930646	0.0483766	0.847448
Alcohol	non-GBM	rs7514579	1	C	A	0.0196672	0.00359788	4.59448191492326e-08	-0.0314422	0.0287259	0.27371
Alcohol	non-GBM	rs76082653	3	T	C	0.0464269	0.00668673	3.83480067625959e-12	0.110835	0.0641231	0.0839043
Alcohol	non-GBM	rs7610856	3	A	C	-0.023864	0.00307022	7.68105990487343e-15	-0.0101875	0.024391	0.676185
Alcohol	non-GBM	rs780094	2	C	T	-0.0509938	0.00310506	1.31348014666548e-60	0.0153989	0.0243126	0.526492
Alcohol	non-GBM	rs9349379	6	G	A	-0.0193455	0.00308215	3.46001048434967e-10	0.0195941	0.0243511	0.421021
Alcohol	non-GBM	rs9372625	6	A	G	-0.0255579	0.00312467	2.85280237093597e-16	0.0349964	0.0255604	0.170948
Alcohol	non-GBM	rs9403297	6	A	G	0.0188234	0.00313037	1.81946919782612e-09	-0.0144103	0.0246294	0.558492
Alcohol	non-GBM	rs9648478	7	A	G	0.0168603	0.00302891	2.59969552261346e-08	-0.0428997	0.0238614	0.0721971
Alcohol	non-GBM	rs9814516	3	T	G	-0.0251117	0.00355589	1.64121385975579e-12	-0.019878	0.0386652	0.607178
Alcohol	non-GBM	rs9829192	3	T	G	0.0169324	0.00305032	2.84000837322062e-08	-0.0195958	0.0242218	0.418508
Alcohol	non-GBM	rs9906502	17	A	G	0.0237883	0.00396178	1.91984525973418e-09	-0.0362434	0.0321911	0.260215
Beef	Glioma	rs10789340	1	G	A	-0.0137797	0.00176936	6.81012259624293e-15	-0.00394643	0.0190838	0.83617
Beef	Glioma	rs10959890	9	C	T	-0.0126658	0.00209611	1.51719519523105e-09	0.0124341	0.0224271	0.579291
Beef	Glioma	rs1105388	1	T	C	-0.0113754	0.00187563	1.32083258590608e-09	-0.0108141	0.0200813	0.590223
Beef	Glioma	rs11878917	19	A	G	0.0150187	0.00274812	4.6269395318507e-08	-0.0277919	0.039356	0.480085
Beef	Glioma	rs132901	22	T	C	0.0139249	0.00209282	2.85904511453691e-11	-0.00988876	0.0221285	0.654962
Beef	Glioma	rs1421085	16	C	T	-0.0121232	0.00174274	3.49072910491096e-12	-0.0241372	0.0184577	0.190974
Beef	Glioma	rs429358	19	C	T	-0.0148514	0.00236847	3.59979503254613e-10	0.0332062	0.0262245	0.205432
Beef	Glioma	rs4676964	3	T	C	0.0133533	0.00172438	9.64684231327238e-15	-0.0183802	0.0256061	0.472876
Beef	Glioma	rs62169335	2	T	C	-0.00968628	0.00173523	2.37590233971501e-08	-0.0146917	0.0187336	0.432899
Beef	Glioma	rs7791463	7	A	G	0.00954846	0.00171063	2.37989634293313e-08	-0.00451915	0.0182109	0.804013
Beef	Glioma	rs79809011	8	A	G	-0.0280593	0.00508482	3.42395167713622e-08	0.0139071	0.0645911	0.829526
Beef	GBM	rs10789340	1	G	A	-0.0137797	0.00176936	6.81012259624293e-15	-0.0162732	0.0234113	0.486994
Beef	GBM	rs10959890	9	C	T	-0.0126658	0.00209611	1.51719519523105e-09	0.0102319	0.0275609	0.710454
Beef	GBM	rs1105388	1	T	C	-0.0113754	0.00187563	1.32083258590608e-09	-0.00304733	0.0246111	0.901458
Beef	GBM	rs11878917	19	A	G	0.0150187	0.00274812	4.6269395318507e-08	0.00699699	0.0459177	0.878886
Beef	GBM	rs132901	22	T	C	0.0139249	0.00209282	2.85904511453691e-11	0.00768692	0.0271906	0.777403
Beef	GBM	rs1421085	16	C	T	-0.0121232	0.00174274	3.49072910491096e-12	-0.00271838	0.0225726	0.904144
Beef	GBM	rs429358	19	C	T	-0.0148514	0.00236847	3.59979503254613e-10	0.0457486	0.0321191	0.154347
Beef	GBM	rs4676964	3	T	C	0.0133533	0.00172438	9.64684231327238e-15	-0.0290277	0.0300427	0.333936
Beef	GBM	rs62169335	2	T	C	-0.00968628	0.00173523	2.37590233971501e-08	-0.0228249	0.0229574	0.32011
Beef	GBM	rs7791463	7	A	G	0.00954846	0.00171063	2.37989634293313e-08	-0.0283833	0.0223008	0.203107
Beef	GBM	rs79809011	8	A	G	-0.0280593	0.00508482	3.42395167713622e-08	0.0304265	0.0788852	0.699714
Beef	non-GBM	rs10789340	1	G	A	-0.0137797	0.00176936	6.81012259624293e-15	0.0350526	0.025058	0.161854
Beef	non-GBM	rs10959890	9	C	T	-0.0126658	0.00209611	1.51719519523105e-09	0.0059597	0.0295371	0.840096
Beef	non-GBM	rs1105388	1	T	C	-0.0113754	0.00187563	1.32083258590608e-09	-0.0153168	0.0264322	0.56227
Beef	non-GBM	rs11878917	19	A	G	0.0150187	0.00274812	4.6269395318507e-08	-0.0484032	0.0519371	0.351358
Beef	non-GBM	rs132901	22	T	C	0.0139249	0.00209282	2.85904511453691e-11	-0.0224432	0.0290726	0.440132
Beef	non-GBM	rs1421085	16	C	T	-0.0121232	0.00174274	3.49072910491096e-12	-0.0423066	0.0242776	0.0814003
Beef	non-GBM	rs429358	19	C	T	-0.0148514	0.00236847	3.59979503254613e-10	0.00857232	0.034598	0.804313
Beef	non-GBM	rs4676964	3	T	C	0.0133533	0.00172438	9.64684231327238e-15	-0.00271554	0.0339339	0.936218
Beef	non-GBM	rs62169335	2	T	C	-0.00968628	0.00173523	2.37590233971501e-08	-0.0084425	0.0246042	0.731499
Beef	non-GBM	rs7791463	7	A	G	0.00954846	0.00171063	2.37989634293313e-08	0.0114711	0.0240382	0.633218
Beef	non-GBM	rs784251	18	T	C	-0.0103387	0.00171651	1.7111466173828e-09	0.035687	0.0238713	0.134922
Beef	non-GBM	rs79809011	8	A	G	-0.0280593	0.00508482	3.42395167713622e-08	-0.00630039	0.0853115	0.941128
Beer	Glioma	rs10822159	10	T	C	-0.0119112	0.00173385	6.42926862649466e-12	-0.025729	0.0193434	0.183479
Beer	Glioma	rs12046000	1	T	G	-0.0136389	0.00172363	2.5147520564008e-15	-0.0144709	0.0185454	0.435215
Beer	Glioma	rs12135360	1	T	G	-0.00975357	0.00172435	1.54603602058343e-08	-0.0213582	0.0183035	0.243254
Beer	Glioma	rs1229984	4	C	T	0.0482163	0.00558483	5.95333976310253e-18	0.0101068	0.0494956	0.838201
Beer	Glioma	rs12513581	5	C	T	-0.0110019	0.00171278	1.33248899528172e-10	-0.025673	0.0181645	0.15755
Beer	Glioma	rs13130794	4	C	T	-0.0119638	0.00177878	1.74575361008009e-11	-0.0282521	0.0185089	0.126909
Beer	Glioma	rs1387695	3	G	T	0.00996378	0.00173417	9.16165705174854e-09	0.00932594	0.0185319	0.614797
Beer	Glioma	rs1421085	16	C	T	-0.0154588	0.00174549	8.2621972523796e-19	-0.0241372	0.0184577	0.190974
Beer	Glioma	rs1520929	8	C	T	0.0119855	0.00172587	3.79498020697702e-12	-0.00465337	0.0182889	0.799159
Beer	Glioma	rs2533273	7	A	C	0.0110845	0.00171533	1.03313152559405e-10	-0.0205607	0.0201907	0.308523
Beer	Glioma	rs28478711	5	G	A	-0.00953361	0.0017265	3.35298447901175e-08	-0.024132	0.01875	0.198081
Beer	Glioma	rs2883059	3	C	T	0.0116948	0.00172733	1.28383166322814e-11	0.033053	0.0182369	0.069921
Beer	Glioma	rs34178057	4	C	A	0.0165482	0.00286516	7.66504318737079e-09	0.00285288	0.0303621	0.925139
Beer	Glioma	rs4953150	2	T	C	0.0105379	0.00180582	5.36228368306336e-09	0.0170704	0.0191355	0.372351
Beer	Glioma	rs75413320	19	C	T	0.0165527	0.00276055	2.02037735492324e-09	-0.0429188	0.0299803	0.152268
Beer	Glioma	rs7851830	9	G	A	-0.0132899	0.00201723	4.45212522467127e-11	0.0224615	0.0214873	0.295866
Beer	Glioma	rs8044722	16	T	G	-0.0100128	0.00176015	1.2808053535502e-08	-0.0100943	0.0186147	0.587631
Beer	Glioma	rs9824301	3	C	A	-0.0103056	0.00179806	9.9540110627314e-09	-0.031529	0.0189568	0.0962719
Beer	GBM	rs12046000	1	T	G	-0.0136389	0.00172363	2.5147520564008e-15	0.00284114	0.0227549	0.900636
Beer	GBM	rs12135360	1	T	G	-0.00975357	0.00172435	1.54603602058343e-08	-0.0189513	0.0224771	0.399152
Beer	GBM	rs1229984	4	C	T	0.0482163	0.00558483	5.95333976310253e-18	-0.0642977	0.0600266	0.2841
Beer	GBM	rs12513581	5	C	T	-0.0110019	0.00171278	1.33248899528172e-10	-0.0173717	0.0223232	0.436455
Beer	GBM	rs13130794	4	C	T	-0.0119638	0.00177878	1.74575361008009e-11	-0.0151152	0.0226399	0.504366
Beer	GBM	rs1387695	3	G	T	0.00996378	0.00173417	9.16165705174854e-09	-0.0100945	0.0227543	0.657309
Beer	GBM	rs1421085	16	C	T	-0.0154588	0.00174549	8.2621972523796e-19	-0.00271838	0.0225726	0.904144
Beer	GBM	rs1520929	8	C	T	0.0119855	0.00172587	3.79498020697702e-12	-0.00752378	0.0224827	0.737892
Beer	GBM	rs2533273	7	A	C	0.0110845	0.00171533	1.03313152559405e-10	-0.0248447	0.0244389	0.309342
Beer	GBM	rs28478711	5	G	A	-0.00953361	0.0017265	3.35298447901175e-08	-0.0163813	0.0228532	0.473494
Beer	GBM	rs34178057	4	C	A	0.0165482	0.00286516	7.66504318737079e-09	-0.0132943	0.0370429	0.719678
Beer	GBM	rs4953150	2	T	C	0.0105379	0.00180582	5.36228368306336e-09	0.00882103	0.0234266	0.706516
Beer	GBM	rs75413320	19	C	T	0.0165527	0.00276055	2.02037735492324e-09	-0.0399453	0.0367471	0.277022
Beer	GBM	rs8044722	16	T	G	-0.0100128	0.00176015	1.2808053535502e-08	-0.027136	0.0228932	0.235887
Beer	GBM	rs9824301	3	C	A	-0.0103056	0.00179806	9.9540110627314e-09	-0.037754	0.0232951	0.105084
Beer	non-GBM	rs10822159	10	T	C	-0.0119112	0.00173385	6.42926862649466e-12	-0.0113753	0.0253979	0.654237
Beer	non-GBM	rs12046000	1	T	G	-0.0136389	0.00172363	2.5147520564008e-15	-0.0299163	0.0244332	0.220797
Beer	non-GBM	rs12135360	1	T	G	-0.00975357	0.00172435	1.54603602058343e-08	-0.026941	0.0240986	0.263588
Beer	non-GBM	rs1229984	4	C	T	0.0482163	0.00558483	5.95333976310253e-18	0.0847296	0.0654092	0.19519
Beer	non-GBM	rs12513581	5	C	T	-0.0110019	0.00171278	1.33248899528172e-10	-0.0276462	0.0239746	0.248851
Beer	non-GBM	rs13130794	4	C	T	-0.0119638	0.00177878	1.74575361008009e-11	-0.038334	0.0243076	0.114786
Beer	non-GBM	rs1387695	3	G	T	0.00996378	0.00173417	9.16165705174854e-09	0.0297695	0.0243396	0.221295
Beer	non-GBM	rs1421085	16	C	T	-0.0154588	0.00174549	8.2621972523796e-19	-0.0423066	0.0242776	0.0814003
Beer	non-GBM	rs1520929	8	C	T	0.0119855	0.00172587	3.79498020697702e-12	0.000438994	0.0239935	0.985402
Beer	non-GBM	rs2533273	7	A	C	0.0110845	0.00171533	1.03313152559405e-10	-0.0122014	0.0266334	0.646862
Beer	non-GBM	rs28478711	5	G	A	-0.00953361	0.0017265	3.35298447901175e-08	-0.0208914	0.0246964	0.397594
Beer	non-GBM	rs2883059	3	C	T	0.0116948	0.00172733	1.28383166322814e-11	0.0103271	0.0240292	0.667361
Beer	non-GBM	rs34178057	4	C	A	0.0165482	0.00286516	7.66504318737079e-09	0.0229827	0.0399166	0.564772
Beer	non-GBM	rs4953150	2	T	C	0.0105379	0.00180582	5.36228368306336e-09	0.0260918	0.0252236	0.300939
Beer	non-GBM	rs75413320	19	C	T	0.0165527	0.00276055	2.02037735492324e-09	-0.040254	0.0392979	0.30568
Beer	non-GBM	rs7851830	9	G	A	-0.0132899	0.00201723	4.45212522467127e-11	-0.0198229	0.0283512	0.484433
Beer	non-GBM	rs8044722	16	T	G	-0.0100128	0.00176015	1.2808053535502e-08	-0.000884572	0.0243653	0.97104
Beer	non-GBM	rs9824301	3	C	A	-0.0103056	0.00179806	9.9540110627314e-09	-0.0229588	0.0249217	0.356927
Bread	Glioma	rs10761661	10	T	C	-0.0114852	0.00200486	1.01215529791951e-08	-0.00582034	0.0183832	0.751538
Bread	Glioma	rs11060853	12	G	A	-0.012789	0.00202087	2.4761602521301e-10	-0.0150522	0.0194317	0.438562
Bread	Glioma	rs11183201	12	C	T	-0.016725	0.00199574	5.27704798131394e-17	-0.00478971	0.0183182	0.793728
Bread	Glioma	rs11628639	14	C	T	-0.013495	0.00232226	6.20453294157171e-09	0.00304924	0.0209884	0.884488
Bread	Glioma	rs13016665	2	A	C	0.0147544	0.00202829	3.48208573606607e-13	-0.0205998	0.0186958	0.27053
Bread	Glioma	rs13023099	2	A	C	-0.0114708	0.00202287	1.42333855187885e-08	-0.016759	0.0184449	0.363561
Bread	Glioma	rs17083079	5	A	G	0.0301138	0.00467938	1.23128149651286e-10	-0.0462594	0.0511118	0.365432
Bread	Glioma	rs1940033	11	T	C	-0.011079	0.00202843	4.71172491259415e-08	0.0230091	0.018914	0.223791
Bread	Glioma	rs1994315	3	C	T	-0.0168239	0.00214445	4.31845200615352e-15	-0.00994407	0.0197675	0.614929
Bread	Glioma	rs2068650	5	C	A	-0.013938	0.00199929	3.13635342391709e-12	-0.0253905	0.0186654	0.173734
Bread	Glioma	rs2517678	6	T	C	0.013233	0.00208598	2.24193672796482e-10	-0.0236563	0.0193126	0.220607
Bread	Glioma	rs28406095	15	A	G	-0.010949	0.00200012	4.39563092095325e-08	0.0314246	0.0182571	0.0852101
Bread	Glioma	rs4665972	2	C	T	-0.0142361	0.00204335	3.23679999184215e-12	0.0404731	0.0188392	0.0316861
Bread	Glioma	rs4984685	16	A	G	0.0135849	0.00248083	4.35171591572474e-08	0.00435494	0.030764	0.887428
Bread	Glioma	rs55745436	10	T	C	0.0134245	0.00234263	1.00120214332959e-08	-0.0262992	0.0217291	0.226155
Bread	Glioma	rs596878	6	C	A	-0.011739	0.00201069	5.27379357823023e-09	0.00843007	0.0184687	0.648066
Bread	Glioma	rs62091167	18	C	A	-0.0138402	0.0024253	1.15259943546014e-08	0.0334175	0.0224398	0.136433
Bread	Glioma	rs656817	18	G	A	-0.0126883	0.00210929	1.79402647842646e-09	-0.0208477	0.0193737	0.281891
Bread	Glioma	rs6580721	12	G	A	0.017205	0.00254355	1.34077257487233e-11	0.0301595	0.0228727	0.187311
Bread	Glioma	rs73802707	4	T	C	-0.0159296	0.00276165	8.01484270804177e-09	0.0262945	0.0257129	0.306489
Bread	Glioma	rs75287965	2	A	G	-0.0247475	0.00409745	1.54370381857715e-09	-0.0533697	0.0376179	0.155977
Bread	Glioma	rs7802468	7	T	C	-0.0233527	0.00205629	6.86786294006666e-30	0.0231338	0.0189184	0.221399
Bread	Glioma	rs79436018	7	C	T	-0.0176147	0.00311645	1.58436312906134e-08	-0.0423378	0.0289236	0.143254
Bread	Glioma	rs9323989	14	C	T	-0.0116143	0.00205547	1.60042148561411e-08	-0.00727206	0.0187021	0.697398
Bread	Glioma	rs9564268	13	C	T	-0.0121606	0.00204932	2.95698874234169e-09	0.0143645	0.0194087	0.459237
Bread	Glioma	rs9662365	1	T	C	0.0121661	0.00198921	9.59256048576494e-10	-0.0273821	0.0180652	0.129587
Bread	GBM	rs10761661	10	T	C	-0.0114852	0.00200486	1.01215529791951e-08	-0.0226389	0.0225218	0.314801
Bread	GBM	rs11060853	12	G	A	-0.012789	0.00202087	2.4761602521301e-10	0.0144788	0.0239352	0.545235
Bread	GBM	rs11183201	12	C	T	-0.016725	0.00199574	5.27704798131394e-17	-0.0276487	0.0224278	0.217656
Bread	GBM	rs11628639	14	C	T	-0.013495	0.00232226	6.20453294157171e-09	0.0335257	0.0257066	0.192177
Bread	GBM	rs13016665	2	A	C	0.0147544	0.00202829	3.48208573606607e-13	-0.013779	0.0230229	0.549511
Bread	GBM	rs13023099	2	A	C	-0.0114708	0.00202287	1.42333855187885e-08	-0.0352652	0.0225535	0.117905
Bread	GBM	rs17083079	5	A	G	0.0301138	0.00467938	1.23128149651286e-10	-0.111166	0.0632914	0.0790176
Bread	GBM	rs1940033	11	T	C	-0.011079	0.00202843	4.71172491259415e-08	0.0183014	0.0226787	0.419675
Bread	GBM	rs1994315	3	C	T	-0.0168239	0.00214445	4.31845200615352e-15	-0.000408916	0.0242844	0.986565
Bread	GBM	rs2068650	5	C	A	-0.013938	0.00199929	3.13635342391709e-12	-0.0169386	0.0226908	0.45537
Bread	GBM	rs2517678	6	T	C	0.013233	0.00208598	2.24193672796482e-10	-0.00764439	0.0237003	0.74704
Bread	GBM	rs28406095	15	A	G	-0.010949	0.00200012	4.39563092095325e-08	0.0162594	0.022335	0.466628
Bread	GBM	rs4984685	16	A	G	0.0135849	0.00248083	4.35171591572474e-08	0.0112048	0.0360846	0.756169
Bread	GBM	rs55745436	10	T	C	0.0134245	0.00234263	1.00120214332959e-08	-0.0457338	0.0266557	0.086212
Bread	GBM	rs596878	6	C	A	-0.011739	0.00201069	5.27379357823023e-09	0.0225819	0.0226729	0.319257
Bread	GBM	rs62091167	18	C	A	-0.0138402	0.0024253	1.15259943546014e-08	0.0287885	0.0276205	0.297279
Bread	GBM	rs656817	18	G	A	-0.0126883	0.00210929	1.79402647842646e-09	-0.017804	0.0237074	0.452661
Bread	GBM	rs6580721	12	G	A	0.017205	0.00254355	1.34077257487233e-11	0.0315394	0.0280706	0.261194
Bread	GBM	rs73802707	4	T	C	-0.0159296	0.00276165	8.01484270804177e-09	0.0157868	0.0316202	0.617594
Bread	GBM	rs75287965	2	A	G	-0.0247475	0.00409745	1.54370381857715e-09	-0.03218	0.0460356	0.484537
Bread	GBM	rs7802468	7	T	C	-0.0233527	0.00205629	6.86786294006666e-30	0.0227908	0.0231799	0.325501
Bread	GBM	rs79436018	7	C	T	-0.0176147	0.00311645	1.58436312906134e-08	-0.0268117	0.0351867	0.446069
Bread	GBM	rs9323989	14	C	T	-0.0116143	0.00205547	1.60042148561411e-08	-0.0234004	0.0229509	0.307924
Bread	GBM	rs9564268	13	C	T	-0.0121606	0.00204932	2.95698874234169e-09	0.0174147	0.0237764	0.463903
Bread	GBM	rs9662365	1	T	C	0.0121661	0.00198921	9.59256048576494e-10	-0.0444211	0.0222238	0.0456296
Bread	non-GBM	rs10761661	10	T	C	-0.0114852	0.00200486	1.01215529791951e-08	0.00732502	0.0242127	0.76225
Bread	non-GBM	rs11183201	12	C	T	-0.016725	0.00199574	5.27704798131394e-17	0.0319018	0.024082	0.185264
Bread	non-GBM	rs11628639	14	C	T	-0.013495	0.00232226	6.20453294157171e-09	-0.0252135	0.0276203	0.361314
Bread	non-GBM	rs13016665	2	A	C	0.0147544	0.00202829	3.48208573606607e-13	-0.0253366	0.0245757	0.302559
Bread	non-GBM	rs13023099	2	A	C	-0.0114708	0.00202287	1.42333855187885e-08	0.00734911	0.0243383	0.762685
Bread	non-GBM	rs17083079	5	A	G	0.0301138	0.00467938	1.23128149651286e-10	0.0238475	0.0661724	0.71856
Bread	non-GBM	rs1940033	11	T	C	-0.011079	0.00202843	4.71172491259415e-08	0.0302681	0.0244341	0.215432
Bread	non-GBM	rs1994315	3	C	T	-0.0168239	0.00214445	4.31845200615352e-15	-0.0252695	0.0260261	0.331584
Bread	non-GBM	rs2068650	5	C	A	-0.013938	0.00199929	3.13635342391709e-12	-0.0227506	0.0245767	0.354603
Bread	non-GBM	rs2517678	6	T	C	0.013233	0.00208598	2.24193672796482e-10	-0.0433173	0.0251709	0.0852643
Bread	non-GBM	rs28406095	15	A	G	-0.010949	0.00200012	4.39563092095325e-08	0.0492536	0.0240592	0.0406399
Bread	non-GBM	rs4665972	2	C	T	-0.0142361	0.00204335	3.23679999184215e-12	0.0116353	0.024703	0.637635
Bread	non-GBM	rs4984685	16	A	G	0.0135849	0.00248083	4.35171591572474e-08	-0.00472291	0.0408243	0.907899
Bread	non-GBM	rs55745436	10	T	C	0.0134245	0.00234263	1.00120214332959e-08	-0.00764428	0.0284269	0.787999
Bread	non-GBM	rs596878	6	C	A	-0.011739	0.00201069	5.27379357823023e-09	0.00732189	0.024392	0.764043
Bread	non-GBM	rs62091167	18	C	A	-0.0138402	0.0024253	1.15259943546014e-08	0.0380619	0.029507	0.197076
Bread	non-GBM	rs656817	18	G	A	-0.0126883	0.00210929	1.79402647842646e-09	-0.0154073	0.0254794	0.545382
Bread	non-GBM	rs6580721	12	G	A	0.017205	0.00254355	1.34077257487233e-11	0.0292988	0.0300042	0.328821
Bread	non-GBM	rs73802707	4	T	C	-0.0159296	0.00276165	8.01484270804177e-09	0.0495702	0.033842	0.142988
Bread	non-GBM	rs75287965	2	A	G	-0.0247475	0.00409745	1.54370381857715e-09	-0.0377736	0.0492724	0.443303
Bread	non-GBM	rs7802468	7	T	C	-0.0233527	0.00205629	6.86786294006666e-30	0.0303573	0.0249409	0.223539
Bread	non-GBM	rs79436018	7	C	T	-0.0176147	0.00311645	1.58436312906134e-08	-0.0624009	0.0380258	0.100795
Bread	non-GBM	rs9323989	14	C	T	-0.0116143	0.00205547	1.60042148561411e-08	0.0175442	0.0245583	0.474985
Bread	non-GBM	rs9564268	13	C	T	-0.0121606	0.00204932	2.95698874234169e-09	0.00665382	0.0254722	0.793924
Bread	non-GBM	rs9662365	1	T	C	0.0121661	0.00198921	9.59256048576494e-10	-0.0229929	0.0236994	0.331954
Cereal	Glioma	rs10057775	5	C	T	0.0200293	0.00289378	4.46884251692424e-12	-0.000659402	0.0297595	0.982322
Cereal	Glioma	rs10857964	1	C	T	0.0140866	0.0022053	1.68496567012138e-10	0.0227552	0.0223057	0.307656
Cereal	Glioma	rs11038810	11	G	A	0.0111343	0.00186325	2.29046214443766e-09	0.00271014	0.0193206	0.888445
Cereal	Glioma	rs11097340	4	T	C	-0.0115334	0.00181501	2.09166392661211e-10	0.00691374	0.0184204	0.707415
Cereal	Glioma	rs112780312	1	A	G	-0.0121483	0.0020189	1.77364854936791e-09	0.0374954	0.020471	0.0670065
Cereal	Glioma	rs11670024	19	G	A	0.0160114	0.00279947	1.06875862093383e-08	-0.0513602	0.0284011	0.0705457
Cereal	Glioma	rs11940694	4	G	A	-0.0126647	0.00183426	5.03705309307666e-12	0.0277492	0.0185166	0.133973
Cereal	Glioma	rs12354267	1	C	T	0.0116473	0.00193279	1.679019333066e-09	-0.0181403	0.0196088	0.354907
Cereal	Glioma	rs13234131	7	G	A	0.0170117	0.0026602	1.60657590081926e-10	0.0204511	0.0280372	0.46574
Cereal	Glioma	rs1853931	6	A	G	-0.0113368	0.00181017	3.78035258423642e-10	-0.00574757	0.0186945	0.758503
Cereal	Glioma	rs2450126	11	G	A	-0.0149019	0.00245669	1.31261926150893e-09	0.0261578	0.025353	0.302193
Cereal	Glioma	rs2472297	15	T	C	-0.0158518	0.00202189	4.50222860321545e-15	0.0277534	0.0217777	0.202523
Cereal	Glioma	rs2504706	6	C	T	0.0181793	0.00210238	5.28665339699471e-18	-0.00716442	0.0210618	0.733735
Cereal	Glioma	rs2799849	9	T	C	-0.0123289	0.00190573	9.84029541138005e-11	0.0268557	0.0254479	0.291279
Cereal	Glioma	rs2817377	6	A	G	0.00990084	0.00178933	3.14321080392007e-08	0.0272639	0.0182896	0.136045
Cereal	Glioma	rs2927238	8	G	T	0.0102465	0.0018288	2.1085041929482e-08	0.0187137	0.0185251	0.312407
Cereal	Glioma	rs3115230	4	A	C	-0.0114779	0.00207131	3.00110274723479e-08	-0.0319696	0.0208008	0.124308
Cereal	Glioma	rs4410790	7	C	T	-0.0109143	0.00184697	3.43564316371356e-09	-0.0016401	0.0187712	0.930375
Cereal	Glioma	rs4739095	8	A	G	-0.0128656	0.00210523	9.88498926445161e-10	0.0239268	0.0214776	0.265264
Cereal	Glioma	rs4797242	18	A	C	0.0114312	0.00194889	4.4780106372982e-09	-0.00734585	0.020133	0.715211
Cereal	Glioma	rs491711	11	C	A	0.0116885	0.00193366	1.49637669835827e-09	-0.0220544	0.0276279	0.424717
Cereal	Glioma	rs56131196	19	A	G	0.0180024	0.00227695	2.65011333881039e-15	0.0186809	0.0248544	0.452285
Cereal	Glioma	rs62442924	7	T	C	0.0127309	0.00225709	1.69651401548587e-08	0.00800602	0.0242955	0.741757
Cereal	Glioma	rs68136852	17	A	C	-0.0141222	0.00247848	1.21272412091526e-08	0.00356725	0.0256907	0.889566
Cereal	Glioma	rs78854891	19	C	T	0.0221411	0.00363312	1.09959577225696e-09	-0.00230324	0.0393409	0.953314
Cereal	Glioma	rs79642906	5	A	G	-0.0181581	0.00322812	1.85532943947808e-08	0.0610703	0.0326883	0.0617258
Cereal	Glioma	rs8097544	18	G	A	-0.0246368	0.00254108	3.15383594971843e-22	-0.0141102	0.0256535	0.5823
Cereal	Glioma	rs838133	19	G	A	-0.0206515	0.00184331	3.91993189201128e-29	0.0120657	0.0196529	0.539257
Cereal	Glioma	rs9846396	3	T	C	0.0119674	0.00180031	2.98293799287662e-11	-0.00387245	0.0184069	0.83337
Cereal	Glioma	rs9987289	8	G	A	0.0178679	0.0030947	7.75449041452499e-09	0.0108403	0.0324434	0.738282
Cereal	GBM	rs10057775	5	C	T	0.0200293	0.00289378	4.46884251692424e-12	-0.0194244	0.0364502	0.594101
Cereal	GBM	rs10857964	1	C	T	0.0140866	0.0022053	1.68496567012138e-10	0.035371	0.0274081	0.196866
Cereal	GBM	rs11038810	11	G	A	0.0111343	0.00186325	2.29046214443766e-09	0.00743865	0.023217	0.748668
Cereal	GBM	rs11097340	4	T	C	-0.0115334	0.00181501	2.09166392661211e-10	-0.000964347	0.022628	0.966007
Cereal	GBM	rs112780312	1	A	G	-0.0121483	0.0020189	1.77364854936791e-09	0.0273922	0.02519	0.27685
Cereal	GBM	rs11670024	19	G	A	0.0160114	0.00279947	1.06875862093383e-08	-0.0525051	0.0348647	0.132076
Cereal	GBM	rs11940694	4	G	A	-0.0126647	0.00183426	5.03705309307666e-12	0.0148619	0.0226191	0.511148
Cereal	GBM	rs12354267	1	C	T	0.0116473	0.00193279	1.679019333066e-09	0.00205213	0.0239883	0.931827
Cereal	GBM	rs13234131	7	G	A	0.0170117	0.0026602	1.60657590081926e-10	0.000732443	0.0343519	0.982989
Cereal	GBM	rs1853931	6	A	G	-0.0113368	0.00181017	3.78035258423642e-10	0.00400308	0.023003	0.861846
Cereal	GBM	rs2450126	11	G	A	-0.0149019	0.00245669	1.31261926150893e-09	0.0107937	0.0304465	0.722954
Cereal	GBM	rs2472297	15	T	C	-0.0158518	0.00202189	4.50222860321545e-15	0.0313321	0.0268455	0.243159
Cereal	GBM	rs2504706	6	C	T	0.0181793	0.00210238	5.28665339699471e-18	-0.0184719	0.0257822	0.473708
Cereal	GBM	rs2799849	9	T	C	-0.0123289	0.00190573	9.84029541138005e-11	0.0600348	0.0300336	0.0456171
Cereal	GBM	rs2817377	6	A	G	0.00990084	0.00178933	3.14321080392007e-08	0.0259542	0.0224611	0.24788
Cereal	GBM	rs2927238	8	G	T	0.0102465	0.0018288	2.1085041929482e-08	0.0173668	0.0227861	0.445961
Cereal	GBM	rs3115230	4	A	C	-0.0114779	0.00207131	3.00110274723479e-08	-0.0428386	0.0254503	0.0923311
Cereal	GBM	rs4410790	7	C	T	-0.0109143	0.00184697	3.43564316371356e-09	-0.0121869	0.0229809	0.595899
Cereal	GBM	rs4739095	8	A	G	-0.0128656	0.00210523	9.88498926445161e-10	0.0254018	0.0262295	0.332823
Cereal	GBM	rs4797242	18	A	C	0.0114312	0.00194889	4.4780106372982e-09	-0.0139787	0.0246777	0.571088
Cereal	GBM	rs491711	11	C	A	0.0116885	0.00193366	1.49637669835827e-09	-0.0175382	0.032153	0.585438
Cereal	GBM	rs56131196	19	A	G	0.0180024	0.00227695	2.65011333881039e-15	0.0271161	0.030327	0.371255
Cereal	GBM	rs62442924	7	T	C	0.0127309	0.00225709	1.69651401548587e-08	-0.00573468	0.0301476	0.849137
Cereal	GBM	rs6510177	19	C	T	-0.0130354	0.00228744	1.20735075248755e-08	0.0444109	0.0314597	0.158046
Cereal	GBM	rs68136852	17	A	C	-0.0141222	0.00247848	1.21272412091526e-08	0.0197442	0.0313568	0.528914
Cereal	GBM	rs78854891	19	C	T	0.0221411	0.00363312	1.09959577225696e-09	-0.00430069	0.0483722	0.929155
Cereal	GBM	rs79642906	5	A	G	-0.0181581	0.00322812	1.85532943947808e-08	0.0406354	0.0404332	0.314896
Cereal	GBM	rs8097544	18	G	A	-0.0246368	0.00254108	3.15383594971843e-22	-0.00751587	0.0313566	0.810571
Cereal	GBM	rs838133	19	G	A	-0.0206515	0.00184331	3.91993189201128e-29	0.0216803	0.023963	0.365602
Cereal	GBM	rs9846396	3	T	C	0.0119674	0.00180031	2.98293799287662e-11	0.00301113	0.0225492	0.89377
Cereal	GBM	rs9987289	8	G	A	0.0178679	0.0030947	7.75449041452499e-09	0.0422357	0.0397166	0.287588
Cereal	non-GBM	rs10057775	5	C	T	0.0200293	0.00289378	4.46884251692424e-12	0.0054211	0.0393199	0.890342
Cereal	non-GBM	rs10857964	1	C	T	0.0140866	0.0022053	1.68496567012138e-10	0.0126217	0.0294158	0.667867
Cereal	non-GBM	rs11038810	11	G	A	0.0111343	0.00186325	2.29046214443766e-09	-0.0102064	0.02483	0.681036
Cereal	non-GBM	rs11097340	4	T	C	-0.0115334	0.00181501	2.09166392661211e-10	0.0101182	0.0242257	0.676192
Cereal	non-GBM	rs112780312	1	A	G	-0.0121483	0.0020189	1.77364854936791e-09	0.0501404	0.0270372	0.0636683
Cereal	non-GBM	rs11670024	19	G	A	0.0160114	0.00279947	1.06875862093383e-08	-0.0544327	0.0370673	0.141973
Cereal	non-GBM	rs11940694	4	G	A	-0.0126647	0.00183426	5.03705309307666e-12	0.0371348	0.0243376	0.127056
Cereal	non-GBM	rs12354267	1	C	T	0.0116473	0.00193279	1.679019333066e-09	-0.039766	0.0258957	0.124632
Cereal	non-GBM	rs13234131	7	G	A	0.0170117	0.0026602	1.60657590081926e-10	0.0605544	0.0369798	0.101526
Cereal	non-GBM	rs184643	2	A	G	-0.0121653	0.00180474	1.5757182160425e-11	0.0485126	0.0252266	0.0544707
Cereal	non-GBM	rs1853931	6	A	G	-0.0113368	0.00181017	3.78035258423642e-10	-0.00678805	0.0245542	0.782201
Cereal	non-GBM	rs2450126	11	G	A	-0.0149019	0.00245669	1.31261926150893e-09	0.037007	0.0327698	0.258771
Cereal	non-GBM	rs2472297	15	T	C	-0.0158518	0.00202189	4.50222860321545e-15	0.0263229	0.0287198	0.359384
Cereal	non-GBM	rs2504706	6	C	T	0.0181793	0.00210238	5.28665339699471e-18	-0.00336126	0.027671	0.903317
Cereal	non-GBM	rs2799849	9	T	C	-0.0123289	0.00190573	9.84029541138005e-11	-0.0323487	0.0335746	0.335302
Cereal	non-GBM	rs2817377	6	A	G	0.00990084	0.00178933	3.14321080392007e-08	0.0176776	0.0240261	0.461873
Cereal	non-GBM	rs2927238	8	G	T	0.0102465	0.0018288	2.1085041929482e-08	0.0321405	0.0243065	0.186067
Cereal	non-GBM	rs3115230	4	A	C	-0.0114779	0.00207131	3.00110274723479e-08	-0.0138628	0.0275158	0.614394
Cereal	non-GBM	rs4410790	7	C	T	-0.0109143	0.00184697	3.43564316371356e-09	0.00419557	0.024728	0.865271
Cereal	non-GBM	rs4739095	8	A	G	-0.0128656	0.00210523	9.88498926445161e-10	0.0205777	0.0283484	0.467908
Cereal	non-GBM	rs4797242	18	A	C	0.0114312	0.00194889	4.4780106372982e-09	0.00912815	0.0264384	0.729898
Cereal	non-GBM	rs491711	11	C	A	0.0116885	0.00193366	1.49637669835827e-09	-0.0122837	0.0360421	0.733242
Cereal	non-GBM	rs56131196	19	A	G	0.0180024	0.00227695	2.65011333881039e-15	0.00195451	0.0326255	0.952229
Cereal	non-GBM	rs62442924	7	T	C	0.0127309	0.00225709	1.69651401548587e-08	0.00513226	0.0317905	0.871747
Cereal	non-GBM	rs68136852	17	A	C	-0.0141222	0.00247848	1.21272412091526e-08	-0.0234309	0.0337958	0.488117
Cereal	non-GBM	rs78854891	19	C	T	0.0221411	0.00363312	1.09959577225696e-09	-0.00222791	0.0516049	0.965564
Cereal	non-GBM	rs79642906	5	A	G	-0.0181581	0.00322812	1.85532943947808e-08	0.0847311	0.0425874	0.0466373
Cereal	non-GBM	rs8097544	18	G	A	-0.0246368	0.00254108	3.15383594971843e-22	-0.0175439	0.0336236	0.601829
Cereal	non-GBM	rs838133	19	G	A	-0.0206515	0.00184331	3.91993189201128e-29	0.00809132	0.0260577	0.756169
Cereal	non-GBM	rs9374896	6	T	C	0.0175265	0.00179165	1.34096093648257e-22	0.0297406	0.0242193	0.219459
Cereal	non-GBM	rs9846396	3	T	C	0.0119674	0.00180031	2.98293799287662e-11	-0.015945	0.024129	0.508726
Cereal	non-GBM	rs9987289	8	G	A	0.0178679	0.0030947	7.75449041452499e-09	-0.0194426	0.0427159	0.648993
Cheese	Glioma	rs1073242	13	A	G	0.015728	0.00229156	6.7218595617934e-12	0.00363105	0.0187739	0.846639
Cheese	Glioma	rs10896050	11	T	G	-0.0184695	0.00283438	7.20916539914743e-11	0.0426817	0.0237791	0.0726659
Cheese	Glioma	rs10938397	4	G	A	-0.0127071	0.00225751	1.8145475004995e-08	-0.00777735	0.0183162	0.671117
Cheese	Glioma	rs113367286	7	T	C	0.0151797	0.00249985	1.26134817897142e-09	-0.0377493	0.0203663	0.0638081
Cheese	Glioma	rs11620149	13	C	T	-0.0176745	0.0032085	3.61598300631337e-08	0.00191639	0.0273251	0.944088
Cheese	Glioma	rs12296440	12	A	G	0.0187942	0.00297985	2.84319503555793e-10	0.0170471	0.0232786	0.463981
Cheese	Glioma	rs12447542	16	A	G	0.0197476	0.00340698	6.78269428696521e-09	-0.00410117	0.0291388	0.888071
Cheese	Glioma	rs12475594	2	G	A	0.0160073	0.00292518	4.44371305663941e-08	0.00681059	0.0236992	0.773824
Cheese	Glioma	rs12672200	7	A	G	-0.0137634	0.00239456	9.0423693404087e-09	-0.0278406	0.0199428	0.162707
Cheese	Glioma	rs1291145	20	C	T	-0.0202495	0.00241026	4.41277791404203e-17	0.0121638	0.0194097	0.530864
Cheese	Glioma	rs13107325	4	T	C	-0.0291639	0.00425285	7.00782012912109e-12	0.0319517	0.036233	0.377863
Cheese	Glioma	rs13257887	8	C	T	0.0161808	0.00256186	2.68357551905487e-10	-0.0316988	0.0276194	0.251092
Cheese	Glioma	rs1514755	2	G	A	0.0163749	0.00261651	3.89200920927852e-10	0.0114877	0.0212922	0.589523
Cheese	Glioma	rs17115145	14	T	C	-0.0128806	0.00228956	1.84653295397724e-08	-0.0279693	0.0187491	0.135761
Cheese	Glioma	rs1806771	10	G	T	-0.0221467	0.004035	4.05018809061983e-08	0.00793132	0.0340542	0.815837
Cheese	Glioma	rs1931805	6	C	T	0.0126363	0.00223591	1.59031074312018e-08	-0.00644584	0.0182819	0.724404
Cheese	Glioma	rs2802530	1	A	G	0.0186266	0.00339704	4.1773491316672e-08	-0.00920465	0.0281596	0.743763
Cheese	Glioma	rs2854175	17	A	C	0.0169937	0.00256857	3.69008658054272e-11	-0.0126852	0.0209289	0.544441
Cheese	Glioma	rs2960578	18	G	T	0.0170282	0.00223594	2.62310027539492e-14	0.0230638	0.0181961	0.204971
Cheese	Glioma	rs34198643	7	T	C	-0.0167006	0.00267855	4.51949705757517e-10	-0.0088275	0.0221407	0.690114
Cheese	Glioma	rs35270670	15	G	A	0.0163794	0.00270974	1.49744935552061e-09	-0.0258629	0.0217441	0.234274
Cheese	Glioma	rs3911016	9	G	T	0.0213573	0.0034399	5.34254040909312e-10	-0.00847312	0.027818	0.760677
Cheese	Glioma	rs4296548	3	G	T	0.0130245	0.00228781	1.24827131843957e-08	0.0115786	0.0186961	0.535716
Cheese	Glioma	rs4503172	9	T	C	0.0129596	0.002293	1.58767166888679e-08	0.0122639	0.0186179	0.510079
Cheese	Glioma	rs4681981	3	A	C	-0.0124361	0.00224121	2.87582714476426e-08	0.0306492	0.0186987	0.101191
Cheese	Glioma	rs4860341	4	C	T	0.0243652	0.00435152	2.1529494860698e-08	0.0630163	0.0370953	0.0893633
Cheese	Glioma	rs504675	2	T	C	0.0274418	0.00234182	1.02893420843539e-31	0.0121046	0.0190482	0.525122
Cheese	Glioma	rs531358	1	T	C	0.0131666	0.00233731	1.7686743820078e-08	-0.0339728	0.0192204	0.0771376
Cheese	Glioma	rs6126641	20	A	G	0.013226	0.00239492	3.34166660794171e-08	0.0162887	0.0194726	0.402878
Cheese	Glioma	rs61734410	16	T	C	0.016654	0.00262279	2.15697620113351e-10	0.011586	0.0234545	0.621321
Cheese	Glioma	rs61953351	12	T	G	0.0145932	0.00257996	1.54610895434583e-08	0.0115089	0.0209086	0.582017
Cheese	Glioma	rs62034322	16	A	G	-0.0139355	0.00229986	1.36730609069885e-09	0.0224194	0.0187488	0.231783
Cheese	Glioma	rs62236533	22	A	G	0.0247617	0.00364674	1.12062081312926e-11	-0.0213434	0.0317599	0.501569
Cheese	Glioma	rs6685323	1	T	C	-0.0131886	0.00241592	4.78720282305042e-08	0.00847388	0.0198047	0.668745
Cheese	Glioma	rs67238148	11	T	G	0.0165432	0.00271432	1.09583831255744e-09	0.0142054	0.0225163	0.528108
Cheese	Glioma	rs6774906	3	C	A	0.0316294	0.00567262	2.46393532775911e-08	-0.0748911	0.0464056	0.106563
Cheese	Glioma	rs7012814	8	A	G	-0.0185161	0.00225388	2.11791343552121e-16	0.0174374	0.0188138	0.35401
Cheese	Glioma	rs71386942	16	A	C	0.0144554	0.00252205	9.94834284719152e-09	-0.0151594	0.020422	0.457901
Cheese	Glioma	rs72970243	2	A	G	0.0222011	0.00340166	6.73023946603011e-11	-0.0125995	0.0244091	0.605729
Cheese	Glioma	rs7298331	12	C	A	-0.013175	0.00230588	1.10575850095933e-08	0.00615461	0.0189584	0.745456
Cheese	Glioma	rs73096946	4	C	T	-0.0205914	0.00306664	1.88524181219882e-11	0.0168316	0.0256954	0.512438
Cheese	Glioma	rs73335955	10	C	T	0.0277726	0.00497824	2.42184987369175e-08	-0.0757076	0.0400521	0.0587273
Cheese	Glioma	rs77742462	3	G	A	-0.0474668	0.00827804	9.80530840557716e-09	0.066761	0.0657757	0.310116
Cheese	Glioma	rs78876700	1	A	G	0.0180965	0.00327852	3.39547572237009e-08	-0.0192504	0.0275563	0.484811
Cheese	Glioma	rs7936836	11	A	C	0.0159029	0.00227272	2.60945156245311e-12	0.00355104	0.0189254	0.851164
Cheese	Glioma	rs9504123	6	C	A	0.0141706	0.00250387	1.51833114548878e-08	0.0276569	0.0203112	0.173306
Cheese	Glioma	rs975303	6	G	A	0.0212756	0.00290699	2.50248446371944e-13	-0.0233426	0.0240922	0.332603
Cheese	GBM	rs1073242	13	A	G	0.015728	0.00229156	6.7218595617934e-12	0.0446875	0.0229816	0.0518364
Cheese	GBM	rs10896050	11	T	G	-0.0184695	0.00283438	7.20916539914743e-11	0.0274262	0.0286353	0.338176
Cheese	GBM	rs10938397	4	G	A	-0.0127071	0.00225751	1.8145475004995e-08	-0.0180005	0.0225032	0.423763
Cheese	GBM	rs113367286	7	T	C	0.0151797	0.00249985	1.26134817897142e-09	-0.0347899	0.0250354	0.164642
Cheese	GBM	rs11620149	13	C	T	-0.0176745	0.0032085	3.61598300631337e-08	-0.016958	0.0336765	0.614573
Cheese	GBM	rs12296440	12	A	G	0.0187942	0.00297985	2.84319503555793e-10	0.00921065	0.0285742	0.747194
Cheese	GBM	rs12447542	16	A	G	0.0197476	0.00340698	6.78269428696521e-09	0.0293445	0.0356313	0.41019
Cheese	GBM	rs12475594	2	G	A	0.0160073	0.00292518	4.44371305663941e-08	0.00200653	0.0290809	0.944991
Cheese	GBM	rs12672200	7	A	G	-0.0137634	0.00239456	9.0423693404087e-09	-0.0253393	0.0244371	0.299774
Cheese	GBM	rs1291145	20	C	T	-0.0202495	0.00241026	4.41277791404203e-17	-0.00240132	0.0237531	0.919475
Cheese	GBM	rs13107325	4	T	C	-0.0291639	0.00425285	7.00782012912109e-12	-0.0119029	0.0445843	0.789489
Cheese	GBM	rs13257887	8	C	T	0.0161808	0.00256186	2.68357551905487e-10	-0.0323654	0.0323621	0.317261
Cheese	GBM	rs1434511	18	T	C	0.0129646	0.00225868	9.47318125280111e-09	0.0266527	0.0223132	0.23229
Cheese	GBM	rs1514755	2	G	A	0.0163749	0.00261651	3.89200920927852e-10	0.0116817	0.0261068	0.654544
Cheese	GBM	rs17115145	14	T	C	-0.0128806	0.00228956	1.84653295397724e-08	-0.0371524	0.023002	0.106272
Cheese	GBM	rs1806771	10	G	T	-0.0221467	0.004035	4.05018809061983e-08	-0.0109578	0.0417277	0.792858
Cheese	GBM	rs1931805	6	C	T	0.0126363	0.00223591	1.59031074312018e-08	-0.0227744	0.0224467	0.310298
Cheese	GBM	rs2339928	2	A	G	0.0148578	0.00244494	1.22483105842646e-09	0.0383116	0.0244109	0.116543
Cheese	GBM	rs2802530	1	A	G	0.0186266	0.00339704	4.1773491316672e-08	-0.046642	0.0345852	0.177463
Cheese	GBM	rs2854175	17	A	C	0.0169937	0.00256857	3.69008658054272e-11	-0.00314086	0.0256342	0.902482
Cheese	GBM	rs2960578	18	G	T	0.0170282	0.00223594	2.62310027539492e-14	0.018081	0.02241	0.419764
Cheese	GBM	rs34198643	7	T	C	-0.0167006	0.00267855	4.51949705757517e-10	0.00392266	0.0271444	0.885097
Cheese	GBM	rs35270670	15	G	A	0.0163794	0.00270974	1.49744935552061e-09	-0.00952617	0.0265116	0.719355
Cheese	GBM	rs3911016	9	G	T	0.0213573	0.0034399	5.34254040909312e-10	-0.0118919	0.0340984	0.727276
Cheese	GBM	rs4296548	3	G	T	0.0130245	0.00228781	1.24827131843957e-08	0.0200452	0.0229041	0.381478
Cheese	GBM	rs4503172	9	T	C	0.0129596	0.002293	1.58767166888679e-08	0.0110506	0.0228349	0.628433
Cheese	GBM	rs4681981	3	A	C	-0.0124361	0.00224121	2.87582714476426e-08	0.0430012	0.0230585	0.0621995
Cheese	GBM	rs4860341	4	C	T	0.0243652	0.00435152	2.1529494860698e-08	0.0651989	0.0453868	0.150855
Cheese	GBM	rs504675	2	T	C	0.0274418	0.00234182	1.02893420843539e-31	0.0156828	0.0233228	0.501314
Cheese	GBM	rs6126641	20	A	G	0.013226	0.00239492	3.34166660794171e-08	0.0138395	0.0239098	0.56271
Cheese	GBM	rs61734410	16	T	C	0.016654	0.00262279	2.15697620113351e-10	0.0123408	0.0287587	0.667839
Cheese	GBM	rs61953351	12	T	G	0.0145932	0.00257996	1.54610895434583e-08	0.0303246	0.0256096	0.236369
Cheese	GBM	rs62034322	16	A	G	-0.0139355	0.00229986	1.36730609069885e-09	0.0134292	0.0229084	0.557732
Cheese	GBM	rs62236533	22	A	G	0.0247617	0.00364674	1.12062081312926e-11	-0.0271674	0.0389257	0.485221
Cheese	GBM	rs6685323	1	T	C	-0.0131886	0.00241592	4.78720282305042e-08	0.00123242	0.0243111	0.959569
Cheese	GBM	rs67238148	11	T	G	0.0165432	0.00271432	1.09583831255744e-09	0.011981	0.0269157	0.656226
Cheese	GBM	rs6774906	3	C	A	0.0316294	0.00567262	2.46393532775911e-08	-0.0387447	0.0563472	0.491701
Cheese	GBM	rs7012814	8	A	G	-0.0185161	0.00225388	2.11791343552121e-16	0.0108914	0.0229671	0.635344
Cheese	GBM	rs71386942	16	A	C	0.0144554	0.00252205	9.94834284719152e-09	-0.0210279	0.0250767	0.401725
Cheese	GBM	rs72970243	2	A	G	0.0222011	0.00340166	6.73023946603011e-11	-0.0112522	0.0300477	0.708047
Cheese	GBM	rs73096946	4	C	T	-0.0205914	0.00306664	1.88524181219882e-11	0.000638772	0.0316113	0.983878
Cheese	GBM	rs73335955	10	C	T	0.0277726	0.00497824	2.42184987369175e-08	-0.0476205	0.0491163	0.332273
Cheese	GBM	rs7386207	8	T	C	-0.0124974	0.00226925	3.64415961972487e-08	0.0394153	0.0224129	0.0786454
Cheese	GBM	rs77742462	3	G	A	-0.0474668	0.00827804	9.80530840557716e-09	0.0604842	0.0813164	0.45699
Cheese	GBM	rs78876700	1	A	G	0.0180965	0.00327852	3.39547572237009e-08	-0.00877955	0.033803	0.795075
Cheese	GBM	rs7936836	11	A	C	0.0159029	0.00227272	2.60945156245311e-12	0.0157356	0.022807	0.490229
Cheese	GBM	rs9504123	6	C	A	0.0141706	0.00250387	1.51833114548878e-08	0.0258789	0.024895	0.298561
Cheese	GBM	rs975303	6	G	A	0.0212756	0.00290699	2.50248446371944e-13	0.0102023	0.0295559	0.729955
Cheese	non-GBM	rs1073242	13	A	G	0.015728	0.00229156	6.7218595617934e-12	-0.0480881	0.0246661	0.0512284
Cheese	non-GBM	rs10896050	11	T	G	-0.0184695	0.00283438	7.20916539914743e-11	0.055021	0.0305055	0.0712877
Cheese	non-GBM	rs10938397	4	G	A	-0.0127071	0.00225751	1.8145475004995e-08	-0.0052745	0.0240469	0.826383
Cheese	non-GBM	rs113367286	7	T	C	0.0151797	0.00249985	1.26134817897142e-09	-0.053583	0.0266593	0.0444396
Cheese	non-GBM	rs11620149	13	C	T	-0.0176745	0.0032085	3.61598300631337e-08	0.011315	0.0358882	0.752546
Cheese	non-GBM	rs12296440	12	A	G	0.0187942	0.00297985	2.84319503555793e-10	0.0237179	0.030597	0.43824
Cheese	non-GBM	rs12447542	16	A	G	0.0197476	0.00340698	6.78269428696521e-09	-0.0319209	0.0381	0.402132
Cheese	non-GBM	rs12475594	2	G	A	0.0160073	0.00292518	4.44371305663941e-08	0.028241	0.0310546	0.36314
Cheese	non-GBM	rs12672200	7	A	G	-0.0137634	0.00239456	9.0423693404087e-09	-0.0294278	0.0262527	0.262311
Cheese	non-GBM	rs1291145	20	C	T	-0.0202495	0.00241026	4.41277791404203e-17	0.0217557	0.0255739	0.394936
Cheese	non-GBM	rs13107325	4	T	C	-0.0291639	0.00425285	7.00782012912109e-12	0.0834381	0.0478217	0.081024
Cheese	non-GBM	rs13257887	8	C	T	0.0161808	0.00256186	2.68357551905487e-10	-0.0411905	0.0366078	0.260511
Cheese	non-GBM	rs1514755	2	G	A	0.0163749	0.00261651	3.89200920927852e-10	0.0213554	0.0280064	0.445752
Cheese	non-GBM	rs17115145	14	T	C	-0.0128806	0.00228956	1.84653295397724e-08	-0.0103629	0.0246058	0.673641
Cheese	non-GBM	rs1806771	10	G	T	-0.0221467	0.004035	4.05018809061983e-08	0.0317002	0.0449536	0.4807
Cheese	non-GBM	rs1931805	6	C	T	0.0126363	0.00223591	1.59031074312018e-08	0.0103768	0.0240425	0.666031
Cheese	non-GBM	rs2339928	2	A	G	0.0148578	0.00244494	1.22483105842646e-09	0.0413653	0.0261528	0.113723
Cheese	non-GBM	rs2352974	3	T	C	-0.0144972	0.0022428	1.02048822297586e-10	0.0304054	0.0242432	0.209776
Cheese	non-GBM	rs2802530	1	A	G	0.0186266	0.00339704	4.1773491316672e-08	0.0155566	0.0372579	0.676284
Cheese	non-GBM	rs2854175	17	A	C	0.0169937	0.00256857	3.69008658054272e-11	-0.0147124	0.0275456	0.593265
Cheese	non-GBM	rs2960578	18	G	T	0.0170282	0.00223594	2.62310027539492e-14	0.0242197	0.0239256	0.311397
Cheese	non-GBM	rs34198643	7	T	C	-0.0167006	0.00267855	4.51949705757517e-10	-0.00391228	0.0291683	0.893301
Cheese	non-GBM	rs35270670	15	G	A	0.0163794	0.00270974	1.49744935552061e-09	-0.0416689	0.0286314	0.14557
Cheese	non-GBM	rs3911016	9	G	T	0.0213573	0.0034399	5.34254040909312e-10	-0.00437539	0.0366933	0.905083
Cheese	non-GBM	rs4296548	3	G	T	0.0130245	0.00228781	1.24827131843957e-08	0.00724713	0.0245752	0.768073
Cheese	non-GBM	rs4503172	9	T	C	0.0129596	0.002293	1.58767166888679e-08	0.0243095	0.0244653	0.320404
Cheese	non-GBM	rs4681981	3	A	C	-0.0124361	0.00224121	2.87582714476426e-08	0.0269078	0.0247006	0.275995
Cheese	non-GBM	rs4860341	4	C	T	0.0243652	0.00435152	2.1529494860698e-08	0.040991	0.0486289	0.399265
Cheese	non-GBM	rs504675	2	T	C	0.0274418	0.00234182	1.02893420843539e-31	0.00814099	0.0250764	0.745448
Cheese	non-GBM	rs531358	1	T	C	0.0131666	0.00233731	1.7686743820078e-08	-0.0114067	0.0253338	0.652526
Cheese	non-GBM	rs6126641	20	A	G	0.013226	0.00239492	3.34166660794171e-08	-0.00447178	0.0257091	0.861914
Cheese	non-GBM	rs61734410	16	T	C	0.016654	0.00262279	2.15697620113351e-10	0.0179612	0.0308301	0.560172
Cheese	non-GBM	rs61953351	12	T	G	0.0145932	0.00257996	1.54610895434583e-08	-0.0123188	0.0275012	0.6542
Cheese	non-GBM	rs62034322	16	A	G	-0.0139355	0.00229986	1.36730609069885e-09	0.0320067	0.0247237	0.195467
Cheese	non-GBM	rs62236533	22	A	G	0.0247617	0.00364674	1.12062081312926e-11	-0.0184578	0.0419912	0.660254
Cheese	non-GBM	rs6685323	1	T	C	-0.0131886	0.00241592	4.78720282305042e-08	0.0223978	0.0260336	0.389601
Cheese	non-GBM	rs67238148	11	T	G	0.0165432	0.00271432	1.09583831255744e-09	0.0293552	0.0290371	0.312038
Cheese	non-GBM	rs6774906	3	C	A	0.0316294	0.00567262	2.46393532775911e-08	-0.105735	0.0608607	0.0823294
Cheese	non-GBM	rs7012814	8	A	G	-0.0185161	0.00225388	2.11791343552121e-16	0.03105	0.0248052	0.21066
Cheese	non-GBM	rs71386942	16	A	C	0.0144554	0.00252205	9.94834284719152e-09	0.00208266	0.0268468	0.938165
Cheese	non-GBM	rs72970243	2	A	G	0.0222011	0.00340166	6.73023946603011e-11	-0.0190564	0.0319486	0.550862
Cheese	non-GBM	rs7298331	12	C	A	-0.013175	0.00230588	1.10575850095933e-08	-0.0383407	0.0248458	0.122796
Cheese	non-GBM	rs73096946	4	C	T	-0.0205914	0.00306664	1.88524181219882e-11	0.055409	0.0337354	0.100495
Cheese	non-GBM	rs73335955	10	C	T	0.0277726	0.00497824	2.42184987369175e-08	-0.106828	0.0528253	0.0431471
Cheese	non-GBM	rs77742462	3	G	A	-0.0474668	0.00827804	9.80530840557716e-09	0.083443	0.0857542	0.330529
Cheese	non-GBM	rs78876700	1	A	G	0.0180965	0.00327852	3.39547572237009e-08	-0.0182516	0.0362488	0.614607
Cheese	non-GBM	rs7936836	11	A	C	0.0159029	0.00227272	2.60945156245311e-12	-0.00537423	0.024311	0.825045
Cheese	non-GBM	rs9504123	6	C	A	0.0141706	0.00250387	1.51833114548878e-08	0.0234481	0.0267843	0.381334
Cheese	non-GBM	rs975303	6	G	A	0.0212756	0.00290699	2.50248446371944e-13	-0.0602854	0.0317241	0.0573934
Coffee	Glioma	rs1057868	7	T	C	0.0199509	0.00178517	5.34989442622449e-29	-0.0328084	0.0201643	0.103726
Coffee	Glioma	rs117810762	10	A	G	0.0359086	0.00617871	6.18540859556872e-09	-0.00157875	0.0711806	0.982305
Coffee	Glioma	rs117968677	15	A	G	-0.0310299	0.00551601	1.85051903146626e-08	0.0570574	0.08008	0.476153
Coffee	Glioma	rs12514566	5	A	G	-0.0113972	0.00170562	2.35470007496524e-11	-0.0378158	0.0193649	0.0508429
Coffee	Glioma	rs12989746	2	T	G	0.01035	0.00186429	2.82886385299712e-08	-0.0119962	0.0210383	0.568536
Coffee	Glioma	rs13054099	22	C	T	-0.0107777	0.00183597	4.34999675144196e-09	-0.0221942	0.0208407	0.286901
Coffee	Glioma	rs13163336	5	A	C	0.0149472	0.00221005	1.34896665299083e-11	-0.030347	0.0249319	0.223529
Coffee	Glioma	rs13387939	2	A	C	0.0165558	0.0021386	9.83128417464627e-15	-0.0161115	0.0239635	0.50137
Coffee	Glioma	rs1421085	16	C	T	0.0185426	0.00164436	1.7146184759746e-29	-0.0241372	0.0184577	0.190974
Coffee	Glioma	rs1527961	2	C	T	-0.0133431	0.00236585	1.70172932402697e-08	-0.028945	0.0262731	0.270593
Coffee	Glioma	rs17842490	22	G	A	-0.0451683	0.00680848	3.26435512357728e-11	-0.0474497	0.0724327	0.512413
Coffee	Glioma	rs1942965	18	C	T	-0.00890339	0.00161917	3.82521144981019e-08	-0.00104199	0.0192514	0.956835
Coffee	Glioma	rs2189234	4	G	T	0.00998689	0.00166052	1.80649167235423e-09	-0.0260082	0.0187167	0.164659
Coffee	Glioma	rs2465037	6	A	C	-0.0106317	0.00170743	4.76280822104608e-10	-0.00880281	0.0190226	0.64354
Coffee	Glioma	rs2472297	15	T	C	0.0464708	0.00182733	1.14603662553969e-142	0.0277534	0.0217777	0.202523
Coffee	Glioma	rs2597805	4	T	C	0.00985502	0.00175623	2.00622966499254e-08	0.0278653	0.0198126	0.159593
Coffee	Glioma	rs34060476	7	G	A	0.0184292	0.00237033	7.54765162546607e-15	0.0184693	0.0278658	0.507463
Coffee	Glioma	rs4410790	7	C	T	0.039072	0.00167288	1.19407251153557e-120	-0.0016401	0.0187712	0.930375
Coffee	Glioma	rs4615895	1	A	G	0.0122025	0.00184972	4.19718068043961e-11	-0.037353	0.0205823	0.0695525
Coffee	Glioma	rs476828	18	C	T	0.0173461	0.00189543	5.61285726037305e-20	0.0349728	0.0210146	0.0960694
Coffee	Glioma	rs516636	1	A	C	0.0116767	0.00198419	3.98367238651747e-09	-0.0275842	0.0229737	0.229873
Coffee	Glioma	rs56113850	19	C	T	0.0126667	0.00163351	8.88434983135867e-15	0.0160793	0.0194341	0.408024
Coffee	Glioma	rs57918684	17	A	G	0.0128864	0.00223845	8.57027296428786e-09	-0.0067689	0.025217	0.788371
Coffee	Glioma	rs6062682	20	T	C	0.0103704	0.00163929	2.51347961835534e-10	-0.025165	0.0182853	0.168745
Coffee	Glioma	rs6063085	20	C	A	0.0104106	0.00166919	4.46277741355648e-10	-0.00573377	0.0201826	0.776338
Coffee	Glioma	rs61928609	12	C	A	-0.0147305	0.00217536	1.27433807516338e-11	0.0263286	0.02599	0.311046
Coffee	Glioma	rs62064918	17	T	C	-0.0103075	0.00187872	4.10095557247771e-08	-0.025091	0.0298032	0.399851
Coffee	Glioma	rs630194	18	C	T	-0.0113533	0.00169853	2.32202804088748e-11	0.00749014	0.019165	0.695927
Coffee	Glioma	rs6469262	8	C	T	-0.00915347	0.00162895	1.91793138731023e-08	0.016854	0.0183946	0.359537
Coffee	Glioma	rs75347775	19	A	G	0.0104504	0.00187898	2.6709658217935e-08	-0.00550482	0.0211746	0.794884
Coffee	Glioma	rs7811609	7	T	C	0.00913864	0.00166468	4.02553731917338e-08	0.0176841	0.0186986	0.344277
Coffee	Glioma	rs9398171	6	T	C	0.0108577	0.00177995	1.06066601242674e-09	-0.0084555	0.0199924	0.672343
Coffee	GBM	rs1057868	7	T	C	0.0199509	0.00178517	5.34989442622449e-29	-0.026915	0.0245819	0.273555
Coffee	GBM	rs117810762	10	A	G	0.0359086	0.00617871	6.18540859556872e-09	0.0894541	0.0863305	0.300117
Coffee	GBM	rs117968677	15	A	G	-0.0310299	0.00551601	1.85051903146626e-08	0.0622095	0.0988995	0.529338
Coffee	GBM	rs12514566	5	A	G	-0.0113972	0.00170562	2.35470007496524e-11	-0.0398731	0.0237593	0.0933057
Coffee	GBM	rs12989746	2	T	G	0.01035	0.00186429	2.82886385299712e-08	-0.0184753	0.0258893	0.475457
Coffee	GBM	rs13054099	22	C	T	-0.0107777	0.00183597	4.34999675144196e-09	-0.0260908	0.0255583	0.307333
Coffee	GBM	rs13163336	5	A	C	0.0149472	0.00221005	1.34896665299083e-11	-0.0166086	0.0306379	0.587755
Coffee	GBM	rs1338549	6	G	T	-0.00945121	0.0016218	5.62284285462729e-09	-0.0466901	0.0224672	0.0376956
Coffee	GBM	rs13387939	2	A	C	0.0165558	0.0021386	9.83128417464627e-15	-0.000431963	0.0294394	0.988293
Coffee	GBM	rs1421085	16	C	T	0.0185426	0.00164436	1.7146184759746e-29	-0.00271838	0.0225726	0.904144
Coffee	GBM	rs1527961	2	C	T	-0.0133431	0.00236585	1.70172932402697e-08	-0.0310275	0.0321938	0.33516
Coffee	GBM	rs17842490	22	G	A	-0.0451683	0.00680848	3.26435512357728e-11	0.00433468	0.0885089	0.96094
Coffee	GBM	rs1942965	18	C	T	-0.00890339	0.00161917	3.82521144981019e-08	-0.0151945	0.0236939	0.52134
Coffee	GBM	rs2189234	4	G	T	0.00998689	0.00166052	1.80649167235423e-09	-0.0241586	0.0229163	0.291787
Coffee	GBM	rs2465037	6	A	C	-0.0106317	0.00170743	4.76280822104608e-10	-0.0200188	0.0233499	0.391256
Coffee	GBM	rs2472297	15	T	C	0.0464708	0.00182733	1.14603662553969e-142	0.0313321	0.0268455	0.243159
Coffee	GBM	rs2597805	4	T	C	0.00985502	0.00175623	2.00622966499254e-08	0.0321858	0.024297	0.185277
Coffee	GBM	rs34060476	7	G	A	0.0184292	0.00237033	7.54765162546607e-15	-0.00115246	0.0341916	0.973112
Coffee	GBM	rs4410790	7	C	T	0.039072	0.00167288	1.19407251153557e-120	-0.0121869	0.0229809	0.595899
Coffee	GBM	rs4615895	1	A	G	0.0122025	0.00184972	4.19718068043961e-11	-0.0399686	0.0252469	0.113397
Coffee	GBM	rs516636	1	A	C	0.0116767	0.00198419	3.98367238651747e-09	-0.0306173	0.028251	0.278471
Coffee	GBM	rs56113850	19	C	T	0.0126667	0.00163351	8.88434983135867e-15	0.0133019	0.0238822	0.57754
Coffee	GBM	rs57918684	17	A	G	0.0128864	0.00223845	8.57027296428786e-09	-0.0197733	0.0310299	0.523972
Coffee	GBM	rs6062682	20	T	C	0.0103704	0.00163929	2.51347961835534e-10	-0.0379846	0.0224785	0.0910631
Coffee	GBM	rs6063085	20	C	A	0.0104106	0.00166919	4.46277741355648e-10	-0.00385967	0.024563	0.875139
Coffee	GBM	rs61928609	12	C	A	-0.0147305	0.00217536	1.27433807516338e-11	-0.000896197	0.0316091	0.977381
Coffee	GBM	rs62064918	17	T	C	-0.0103075	0.00187872	4.10095557247771e-08	-0.0207844	0.0346634	0.548769
Coffee	GBM	rs630194	18	C	T	-0.0113533	0.00169853	2.32202804088748e-11	0.0206803	0.0235492	0.379849
Coffee	GBM	rs6469262	8	C	T	-0.00915347	0.00162895	1.91793138731023e-08	0.0179924	0.0225832	0.425616
Coffee	GBM	rs75347775	19	A	G	0.0104504	0.00187898	2.6709658217935e-08	-0.00810142	0.0260337	0.755657
Coffee	GBM	rs7811609	7	T	C	0.00913864	0.00166468	4.02553731917338e-08	0.0233903	0.0228668	0.306359
Coffee	GBM	rs9398171	6	T	C	0.0108577	0.00177995	1.06066601242674e-09	0.0155631	0.024596	0.526897
Coffee	non-GBM	rs1057868	7	T	C	0.0199509	0.00178517	5.34989442622449e-29	-0.0489731	0.0265964	0.0655715
Coffee	non-GBM	rs12514566	5	A	G	-0.0113972	0.00170562	2.35470007496524e-11	-0.0295598	0.0254108	0.244716
Coffee	non-GBM	rs12989746	2	T	G	0.01035	0.00186429	2.82886385299712e-08	-0.023361	0.0276535	0.398236
Coffee	non-GBM	rs13054099	22	C	T	-0.0107777	0.00183597	4.34999675144196e-09	-0.0147594	0.0273921	0.59001
Coffee	non-GBM	rs13163336	5	A	C	0.0149472	0.00221005	1.34896665299083e-11	-0.0322362	0.0327496	0.324956
Coffee	non-GBM	rs1338549	6	G	T	-0.00945121	0.0016218	5.62284285462729e-09	-0.0298136	0.0242043	0.218045
Coffee	non-GBM	rs13387939	2	A	C	0.0165558	0.0021386	9.83128417464627e-15	-0.0203433	0.0315347	0.518856
Coffee	non-GBM	rs1421085	16	C	T	0.0185426	0.00164436	1.7146184759746e-29	-0.0423066	0.0242776	0.0814003
Coffee	non-GBM	rs1527961	2	C	T	-0.0133431	0.00236585	1.70172932402697e-08	-0.0385596	0.0345373	0.264223
Coffee	non-GBM	rs17842490	22	G	A	-0.0451683	0.00680848	3.26435512357728e-11	-0.0751996	0.0940437	0.423929
Coffee	non-GBM	rs1942965	18	C	T	-0.00890339	0.00161917	3.82521144981019e-08	0.0134586	0.0255866	0.598887
Coffee	non-GBM	rs2189234	4	G	T	0.00998689	0.00166052	1.80649167235423e-09	-0.0188911	0.0246102	0.442718
Coffee	non-GBM	rs2465037	6	A	C	-0.0106317	0.00170743	4.76280822104608e-10	-0.0053456	0.0250023	0.8307
Coffee	non-GBM	rs2472297	15	T	C	0.0464708	0.00182733	1.14603662553969e-142	0.0263229	0.0287198	0.359384
Coffee	non-GBM	rs2597805	4	T	C	0.00985502	0.00175623	2.00622966499254e-08	0.0339236	0.0260214	0.192343
Coffee	non-GBM	rs34060476	7	G	A	0.0184292	0.00237033	7.54765162546607e-15	0.0587139	0.0367827	0.110436
Coffee	non-GBM	rs4410790	7	C	T	0.039072	0.00167288	1.19407251153557e-120	0.00419557	0.024728	0.865271
Coffee	non-GBM	rs4615895	1	A	G	0.0122025	0.00184972	4.19718068043961e-11	-0.00585509	0.0271306	0.829135
Coffee	non-GBM	rs476828	18	C	T	0.0173461	0.00189543	5.61285726037305e-20	0.0126234	0.0277547	0.649239
Coffee	non-GBM	rs516636	1	A	C	0.0116767	0.00198419	3.98367238651747e-09	-0.0228213	0.0301234	0.448695
Coffee	non-GBM	rs56113850	19	C	T	0.0126667	0.00163351	8.88434983135867e-15	0.00232828	0.0253138	0.926717
Coffee	non-GBM	rs57918684	17	A	G	0.0128864	0.00223845	8.57027296428786e-09	-0.0115075	0.0331598	0.728568
Coffee	non-GBM	rs6062682	20	T	C	0.0103704	0.00163929	2.51347961835534e-10	-0.0128283	0.0238961	0.59138
Coffee	non-GBM	rs6063085	20	C	A	0.0104106	0.00166919	4.46277741355648e-10	-0.00810365	0.0265671	0.760346
Coffee	non-GBM	rs61928609	12	C	A	-0.0147305	0.00217536	1.27433807516338e-11	0.0659006	0.034066	0.0530521
Coffee	non-GBM	rs62064918	17	T	C	-0.0103075	0.00187872	4.10095557247771e-08	-0.0209574	0.0395124	0.595834
Coffee	non-GBM	rs630194	18	C	T	-0.0113533	0.00169853	2.32202804088748e-11	0.00045045	0.0252093	0.985744
Coffee	non-GBM	rs6469262	8	C	T	-0.00915347	0.00162895	1.91793138731023e-08	0.019723	0.0241788	0.414662
Coffee	non-GBM	rs75347775	19	A	G	0.0104504	0.00187898	2.6709658217935e-08	-0.00211367	0.0277519	0.93929
Coffee	non-GBM	rs780093	2	C	T	0.0132935	0.00165695	1.03299841170969e-15	0.0138824	0.0243673	0.56887
Coffee	non-GBM	rs7811609	7	T	C	0.00913864	0.00166468	4.02553731917338e-08	0.0112746	0.0245955	0.646664
Coffee	non-GBM	rs9398171	6	T	C	0.0108577	0.00177995	1.06066601242674e-09	-0.0452083	0.0262837	0.0854305
Cooked_vegetable	Glioma	rs10156602	9	G	A	0.0110063	0.00163687	1.76812726506229e-11	0.0193497	0.0188873	0.305606
Cooked_vegetable	Glioma	rs10161952	13	C	A	-0.0095798	0.00168589	1.32864276911942e-08	-0.0230806	0.0198409	0.244715
Cooked_vegetable	Glioma	rs12550717	8	A	G	0.00918737	0.00161897	1.38831222747809e-08	0.0207938	0.0192816	0.280842
Cooked_vegetable	Glioma	rs12629972	3	C	T	0.0117995	0.00159079	1.1945639772286e-13	0.0227066	0.0186193	0.222648
Cooked_vegetable	Glioma	rs1816263	5	C	T	0.00958122	0.00174063	3.7031143547325e-08	0.0189923	0.0205866	0.356238
Cooked_vegetable	Glioma	rs2102738	2	C	A	-0.0121578	0.00208302	5.3269815817916e-09	-0.0117396	0.0237575	0.621205
Cooked_vegetable	Glioma	rs2252508	1	G	A	0.0091021	0.00156216	5.65639549767531e-09	0.0471046	0.0181156	0.00931613
Cooked_vegetable	Glioma	rs2844672	6	A	G	-0.00964215	0.00160923	2.07558275478362e-09	-0.0182228	0.0189758	0.336895
Cooked_vegetable	Glioma	rs28450747	4	A	G	-0.0101604	0.0018547	4.29697276469888e-08	0.000513761	0.0218135	0.98121
Cooked_vegetable	Glioma	rs28711392	11	C	T	-0.0107461	0.00163223	4.58906526467202e-11	-0.0359887	0.019116	0.0597487
Cooked_vegetable	Glioma	rs34155012	22	T	C	0.0105584	0.00192208	3.94680284723206e-08	0.00179124	0.0230414	0.938035
Cooked_vegetable	Glioma	rs4851029	2	G	T	0.0101744	0.00156423	7.79966592727173e-11	-0.018142	0.0181629	0.317869
Cooked_vegetable	Glioma	rs838133	19	G	A	0.0116877	0.00161465	4.53558284251296e-13	0.0120657	0.0196529	0.539257
Cooked_vegetable	GBM	rs10156602	9	G	A	0.0110063	0.00163687	1.76812726506229e-11	0.037742	0.023107	0.102394
Cooked_vegetable	GBM	rs10161952	13	C	A	-0.0095798	0.00168589	1.32864276911942e-08	-0.0166892	0.0242173	0.490733
Cooked_vegetable	GBM	rs12550717	8	A	G	0.00918737	0.00161897	1.38831222747809e-08	0.00372964	0.0236299	0.874586
Cooked_vegetable	GBM	rs12629972	3	C	T	0.0117995	0.00159079	1.1945639772286e-13	0.028746	0.0228498	0.208377
Cooked_vegetable	GBM	rs1421085	16	C	T	0.0103316	0.00159054	8.26726091318619e-11	-0.00271838	0.0225726	0.904144
Cooked_vegetable	GBM	rs1816263	5	C	T	0.00958122	0.00174063	3.7031143547325e-08	0.00680616	0.0252717	0.787684
Cooked_vegetable	GBM	rs2052063	10	T	C	-0.00945755	0.0015679	1.61957355543354e-09	-0.0390756	0.022655	0.0845611
Cooked_vegetable	GBM	rs2102738	2	C	A	-0.0121578	0.00208302	5.3269815817916e-09	-0.0267125	0.0291775	0.359921
Cooked_vegetable	GBM	rs2844672	6	A	G	-0.00964215	0.00160923	2.07558275478362e-09	-0.0247639	0.0232978	0.287815
Cooked_vegetable	GBM	rs28450747	4	A	G	-0.0101604	0.0018547	4.29697276469888e-08	0.00370685	0.026648	0.889368
Cooked_vegetable	GBM	rs28711392	11	C	T	-0.0107461	0.00163223	4.58906526467202e-11	-0.0375361	0.0229743	0.102295
Cooked_vegetable	GBM	rs34155012	22	T	C	0.0105584	0.00192208	3.94680284723206e-08	0.00269736	0.0283006	0.924068
Cooked_vegetable	GBM	rs838133	19	G	A	0.0116877	0.00161465	4.53558284251296e-13	0.0216803	0.023963	0.365602
Cooked_vegetable	non-GBM	rs10156602	9	G	A	0.0110063	0.00163687	1.76812726506229e-11	0.0158252	0.0249043	0.525142
Cooked_vegetable	non-GBM	rs10161952	13	C	A	-0.0095798	0.00168589	1.32864276911942e-08	-0.047217	0.0260859	0.0702865
Cooked_vegetable	non-GBM	rs12550717	8	A	G	0.00918737	0.00161897	1.38831222747809e-08	0.0479284	0.0254012	0.0591796
Cooked_vegetable	non-GBM	rs12629972	3	C	T	0.0117995	0.00159079	1.1945639772286e-13	0.0228123	0.0245483	0.352743
Cooked_vegetable	non-GBM	rs1816263	5	C	T	0.00958122	0.00174063	3.7031143547325e-08	0.0437069	0.0269995	0.105489
Cooked_vegetable	non-GBM	rs2102738	2	C	A	-0.0121578	0.00208302	5.3269815817916e-09	-0.00387138	0.0311749	0.901171
Cooked_vegetable	non-GBM	rs2252508	1	G	A	0.0091021	0.00156216	5.65639549767531e-09	0.0352173	0.0238858	0.140373
Cooked_vegetable	non-GBM	rs2844672	6	A	G	-0.00964215	0.00160923	2.07558275478362e-09	-0.0080278	0.0247672	0.74584
Cooked_vegetable	non-GBM	rs28450747	4	A	G	-0.0101604	0.0018547	4.29697276469888e-08	-0.0144651	0.0287124	0.614406
Cooked_vegetable	non-GBM	rs28711392	11	C	T	-0.0107461	0.00163223	4.58906526467202e-11	-0.0342321	0.0245394	0.163021
Cooked_vegetable	non-GBM	rs34155012	22	T	C	0.0105584	0.00192208	3.94680284723206e-08	0.00933361	0.0303453	0.758402
Cooked_vegetable	non-GBM	rs4851029	2	G	T	0.0101744	0.00156423	7.79966592727173e-11	0.0136712	0.023953	0.568167
Cooked_vegetable	non-GBM	rs838133	19	G	A	0.0116877	0.00161465	4.53558284251296e-13	0.00809132	0.0260577	0.756169
Driet_fruit	Glioma	rs10026792	4	A	G	0.0108465	0.0018423	3.92134275893091e-09	0.00703684	0.0202377	0.728058
Driet_fruit	Glioma	rs10129747	14	G	A	0.00935902	0.00168126	2.59653106929854e-08	-0.011073	0.0183675	0.546602
Driet_fruit	Glioma	rs10896126	11	G	A	-0.015009	0.00181919	1.57898038431763e-16	0.0164426	0.0202022	0.415702
Driet_fruit	Glioma	rs11152349	18	A	G	0.00991215	0.0018176	4.9408068459057e-08	-0.00858764	0.0197619	0.663885
Driet_fruit	Glioma	rs11720884	3	G	A	0.0111797	0.00193554	7.64924526773213e-09	-0.0318422	0.0206814	0.123645
Driet_fruit	Glioma	rs12137234	1	T	C	0.0102051	0.00183744	2.79241803963613e-08	0.00211827	0.0203899	0.917258
Driet_fruit	Glioma	rs1582322	16	G	A	0.00994346	0.00171571	6.81030967608876e-09	0.00147426	0.0184748	0.936398
Driet_fruit	Glioma	rs1622515	11	G	A	0.00991719	0.00167077	2.92593851233801e-09	0.0335981	0.0189789	0.0766787
Driet_fruit	Glioma	rs17175518	18	A	C	0.0114962	0.00197514	5.86900408919192e-09	0.0304729	0.0211256	0.149171
Driet_fruit	Glioma	rs17184707	2	T	C	-0.0114381	0.00204011	2.06328521426336e-08	-0.0311411	0.0225753	0.167762
Driet_fruit	Glioma	rs2533273	7	A	C	-0.00987659	0.00167714	3.88662053021378e-09	-0.0205607	0.0201907	0.308523
Driet_fruit	Glioma	rs261809	1	G	A	-0.00962858	0.00167902	9.77180495265226e-09	0.0212252	0.0183994	0.248672
Driet_fruit	Glioma	rs3101339	1	C	A	0.0142595	0.00170546	6.214282241208e-17	-0.00809948	0.0187742	0.666166
Driet_fruit	Glioma	rs34162196	14	T	C	-0.0223628	0.00277168	7.12722932306536e-16	0.0506852	0.0302696	0.0940408
Driet_fruit	Glioma	rs3764002	12	T	C	0.0131215	0.00190081	5.08763005968881e-12	0.0132597	0.0215242	0.53787
Driet_fruit	Glioma	rs4140799	14	A	G	0.0094566	0.00167846	1.75981880122756e-08	0.0173787	0.0181085	0.337209
Driet_fruit	Glioma	rs4149513	2	A	G	0.01173	0.00167139	2.24888384771306e-12	0.00755436	0.0195094	0.698596
Driet_fruit	Glioma	rs4269101	3	G	T	-0.0138099	0.00185921	1.10391830668133e-13	0.00599657	0.0201568	0.766087
Driet_fruit	Glioma	rs429358	19	C	T	0.0199445	0.00231362	6.66777887185861e-18	0.0332062	0.0262245	0.205432
Driet_fruit	Glioma	rs4800488	18	A	C	0.0119836	0.00167202	7.65811850887852e-13	0.0253017	0.0181894	0.164222
Driet_fruit	Glioma	rs57499472	3	C	T	0.00991231	0.00171869	8.05212475475049e-09	0.0147368	0.0186718	0.429963
Driet_fruit	Glioma	rs62084586	17	C	T	0.0133946	0.00226174	3.17557573988713e-09	0.0376441	0.0247302	0.127961
Driet_fruit	Glioma	rs72720396	1	G	A	0.0114265	0.00198541	8.65216380980657e-09	-0.0218102	0.0222143	0.326195
Driet_fruit	Glioma	rs75641275	1	C	A	-0.0141613	0.00238518	2.89924008218719e-09	-0.00474071	0.0261222	0.855989
Driet_fruit	Glioma	rs7582086	2	T	G	-0.00962821	0.00167381	8.80521009918064e-09	-0.0140597	0.0183631	0.443884
Driet_fruit	Glioma	rs7599488	2	T	C	-0.0104154	0.00168729	6.70668392562557e-10	0.0262182	0.0184111	0.154434
Driet_fruit	Glioma	rs7808471	7	C	T	-0.0115362	0.00178604	1.05331769751831e-10	-0.0136383	0.0193797	0.481592
Driet_fruit	Glioma	rs8081370	17	T	C	-0.0166666	0.00293795	1.40427142673583e-08	-0.0142653	0.0323754	0.659488
Driet_fruit	Glioma	rs893856	10	A	G	-0.013361	0.00234923	1.28991527695949e-08	-0.0236774	0.0251191	0.345883
Driet_fruit	Glioma	rs9385269	6	T	C	0.0120673	0.00168183	7.22538605454075e-13	0.0161432	0.0186661	0.387128
Driet_fruit	GBM	rs10026792	4	A	G	0.0108465	0.0018423	3.92134275893091e-09	0.00641007	0.0248095	0.79612
Driet_fruit	GBM	rs10129747	14	G	A	0.00935902	0.00168126	2.59653106929854e-08	-0.00256272	0.0225936	0.909692
Driet_fruit	GBM	rs10896126	11	G	A	-0.015009	0.00181919	1.57898038431763e-16	0.0168117	0.024278	0.488645
Driet_fruit	GBM	rs11152349	18	A	G	0.00991215	0.0018176	4.9408068459057e-08	-0.0275793	0.0242361	0.255144
Driet_fruit	GBM	rs11720884	3	G	A	0.0111797	0.00193554	7.64924526773213e-09	-0.0408756	0.0253151	0.106381
Driet_fruit	GBM	rs12137234	1	T	C	0.0102051	0.00183744	2.79241803963613e-08	0.00172699	0.0250426	0.94502
Driet_fruit	GBM	rs1582322	16	G	A	0.00994346	0.00171571	6.81030967608876e-09	-0.00815084	0.0226962	0.719499
Driet_fruit	GBM	rs1622515	11	G	A	0.00991719	0.00167077	2.92593851233801e-09	0.0347935	0.0227721	0.126537
Driet_fruit	GBM	rs17184707	2	T	C	-0.0114381	0.00204011	2.06328521426336e-08	-0.0573921	0.0277935	0.0389279
Driet_fruit	GBM	rs2533273	7	A	C	-0.00987659	0.00167714	3.88662053021378e-09	-0.0248447	0.0244389	0.309342
Driet_fruit	GBM	rs261809	1	G	A	-0.00962858	0.00167902	9.77180495265226e-09	0.00600913	0.0225327	0.789712
Driet_fruit	GBM	rs3101339	1	C	A	0.0142595	0.00170546	6.214282241208e-17	-0.00113432	0.0230428	0.960739
Driet_fruit	GBM	rs34162196	14	T	C	-0.0223628	0.00277168	7.12722932306536e-16	0.0643581	0.0372422	0.0839712
Driet_fruit	GBM	rs3764002	12	T	C	0.0131215	0.00190081	5.08763005968881e-12	0.0315116	0.0264702	0.233866
Driet_fruit	GBM	rs4140799	14	A	G	0.0094566	0.00167846	1.75981880122756e-08	0.00126549	0.0221572	0.954454
Driet_fruit	GBM	rs4149513	2	A	G	0.01173	0.00167139	2.24888384771306e-12	-0.00994896	0.0238902	0.677085
Driet_fruit	GBM	rs4269101	3	G	T	-0.0138099	0.00185921	1.10391830668133e-13	0.0156935	0.0247181	0.525493
Driet_fruit	GBM	rs429358	19	C	T	0.0199445	0.00231362	6.66777887185861e-18	0.0457486	0.0321191	0.154347
Driet_fruit	GBM	rs4800488	18	A	C	0.0119836	0.00167202	7.65811850887852e-13	0.0219169	0.0224081	0.328036
Driet_fruit	GBM	rs57499472	3	C	T	0.00991231	0.00171869	8.05212475475049e-09	-0.0189284	0.0229642	0.409794
Driet_fruit	GBM	rs62084586	17	C	T	0.0133946	0.00226174	3.17557573988713e-09	0.0316237	0.0304703	0.299339
Driet_fruit	GBM	rs72720396	1	G	A	0.0114265	0.00198541	8.65216380980657e-09	0.0145869	0.0271967	0.591719
Driet_fruit	GBM	rs75641275	1	C	A	-0.0141613	0.00238518	2.89924008218719e-09	0.0174035	0.0320043	0.586588
Driet_fruit	GBM	rs7582086	2	T	G	-0.00962821	0.00167381	8.80521009918064e-09	-0.0150387	0.0225433	0.504706
Driet_fruit	GBM	rs7599488	2	T	C	-0.0104154	0.00168729	6.70668392562557e-10	-0.00535381	0.0226066	0.812793
Driet_fruit	GBM	rs7808471	7	C	T	-0.0115362	0.00178604	1.05331769751831e-10	-0.017757	0.0237225	0.45414
Driet_fruit	GBM	rs8081370	17	T	C	-0.0166666	0.00293795	1.40427142673583e-08	-0.0356941	0.0394846	0.365994
Driet_fruit	GBM	rs862227	16	G	A	-0.0091646	0.00167238	4.25386787209354e-08	0.0377306	0.0229783	0.100588
Driet_fruit	GBM	rs893856	10	A	G	-0.013361	0.00234923	1.28991527695949e-08	-0.0262877	0.0307361	0.392401
Driet_fruit	GBM	rs9385269	6	T	C	0.0120673	0.00168183	7.22538605454075e-13	0.00811545	0.0228427	0.722383
Driet_fruit	non-GBM	rs10026792	4	A	G	0.0108465	0.0018423	3.92134275893091e-09	-0.00215673	0.0265609	0.935283
Driet_fruit	non-GBM	rs10129747	14	G	A	0.00935902	0.00168126	2.59653106929854e-08	-0.0274451	0.0241761	0.256285
Driet_fruit	non-GBM	rs10896126	11	G	A	-0.015009	0.00181919	1.57898038431763e-16	0.0257851	0.0260056	0.321432
Driet_fruit	non-GBM	rs11152349	18	A	G	0.00991215	0.0018176	4.9408068459057e-08	0.026596	0.026019	0.306698
Driet_fruit	non-GBM	rs11632215	15	C	A	-0.0141434	0.00258382	4.40403332924686e-08	0.0244111	0.0376104	0.516304
Driet_fruit	non-GBM	rs11720884	3	G	A	0.0111797	0.00193554	7.64924526773213e-09	-0.0299946	0.0271698	0.269607
Driet_fruit	non-GBM	rs12137234	1	T	C	0.0102051	0.00183744	2.79241803963613e-08	0.0105017	0.0267248	0.694352
Driet_fruit	non-GBM	rs1582322	16	G	A	0.00994346	0.00171571	6.81030967608876e-09	0.00817352	0.0242457	0.736032
Driet_fruit	non-GBM	rs1622515	11	G	A	0.00991719	0.00167077	2.92593851233801e-09	0.00439356	0.0244941	0.857645
Driet_fruit	non-GBM	rs1648404	4	T	C	0.00941595	0.00167357	1.84152298688264e-08	0.0271779	0.0238189	0.253861
Driet_fruit	non-GBM	rs17175518	18	A	C	0.0114962	0.00197514	5.86900408919192e-09	0.00881146	0.0279001	0.752138
Driet_fruit	non-GBM	rs17184707	2	T	C	-0.0114381	0.00204011	2.06328521426336e-08	-0.00783243	0.0295162	0.790732
Driet_fruit	non-GBM	rs2328887	6	C	T	0.0189482	0.00277607	8.75900961498326e-12	0.0888917	0.0443272	0.0449254
Driet_fruit	non-GBM	rs2533273	7	A	C	-0.00987659	0.00167714	3.88662053021378e-09	-0.0122014	0.0266334	0.646862
Driet_fruit	non-GBM	rs3101339	1	C	A	0.0142595	0.00170546	6.214282241208e-17	0.0100099	0.0246978	0.685259
Driet_fruit	non-GBM	rs34162196	14	T	C	-0.0223628	0.00277168	7.12722932306536e-16	0.0264832	0.0403031	0.511116
Driet_fruit	non-GBM	rs3764002	12	T	C	0.0131215	0.00190081	5.08763005968881e-12	-0.0108577	0.0285233	0.703456
Driet_fruit	non-GBM	rs4140799	14	A	G	0.0094566	0.00167846	1.75981880122756e-08	0.0343784	0.0238891	0.150126
Driet_fruit	non-GBM	rs4149513	2	A	G	0.01173	0.00167139	2.24888384771306e-12	-0.000754138	0.0256474	0.976542
Driet_fruit	non-GBM	rs4269101	3	G	T	-0.0138099	0.00185921	1.10391830668133e-13	-0.00234599	0.0265248	0.929523
Driet_fruit	non-GBM	rs429358	19	C	T	0.0199445	0.00231362	6.66777887185861e-18	0.00857232	0.034598	0.804313
Driet_fruit	non-GBM	rs4800488	18	A	C	0.0119836	0.00167202	7.65811850887852e-13	0.0264723	0.0239048	0.26812
Driet_fruit	non-GBM	rs75641275	1	C	A	-0.0141613	0.00238518	2.89924008218719e-09	-0.0229454	0.0345795	0.506976
Driet_fruit	non-GBM	rs7582086	2	T	G	-0.00962821	0.00167381	8.80521009918064e-09	-0.0161271	0.0240639	0.502744
Driet_fruit	non-GBM	rs7808471	7	C	T	-0.0115362	0.00178604	1.05331769751831e-10	-0.011589	0.0255271	0.649837
Driet_fruit	non-GBM	rs7829800	8	G	A	-0.0104463	0.00178709	5.05277510540387e-09	0.0365283	0.0254025	0.150439
Driet_fruit	non-GBM	rs8081370	17	T	C	-0.0166666	0.00293795	1.40427142673583e-08	-0.0065085	0.043009	0.879716
Driet_fruit	non-GBM	rs862227	16	G	A	-0.0091646	0.00167238	4.25386787209354e-08	0.0328208	0.0245343	0.180978
Driet_fruit	non-GBM	rs893856	10	A	G	-0.013361	0.00234923	1.28991527695949e-08	-0.0105798	0.0329175	0.747905
Driet_fruit	non-GBM	rs9385269	6	T	C	0.0120673	0.00168183	7.22538605454075e-13	0.028744	0.0245932	0.242493
Fresh_fruit	Glioma	rs10192394	2	T	C	-0.00766096	0.0012287	4.51741686890015e-10	-0.0352705	0.0186356	0.0584054
Fresh_fruit	Glioma	rs10249294	7	A	G	0.0195637	0.00126299	4.05365857473181e-54	0.0229064	0.0189977	0.227917
Fresh_fruit	Glioma	rs10271924	7	T	C	-0.00704676	0.00125592	2.01352581078447e-08	-0.0131951	0.0208732	0.527286
Fresh_fruit	Glioma	rs10828266	10	G	A	0.0123642	0.00135696	8.11078936626439e-20	0.000577463	0.0197117	0.976629
Fresh_fruit	Glioma	rs10838724	11	T	G	0.00901088	0.00128277	2.1475966480758e-12	-0.0355325	0.024893	0.153463
Fresh_fruit	Glioma	rs10840126	11	G	A	-0.00771754	0.00128576	1.94520614668075e-09	-0.00187442	0.0199207	0.925035
Fresh_fruit	Glioma	rs11032362	11	A	G	0.0123929	0.00212339	5.33487988505758e-09	-0.0525404	0.0310917	0.0910558
Fresh_fruit	Glioma	rs11085749	19	A	G	-0.00773361	0.00125477	7.12134818534311e-10	-0.0023485	0.0186711	0.899904
Fresh_fruit	Glioma	rs11896330	2	A	G	-0.00844567	0.0012744	3.4217520718608e-11	0.00390951	0.0189817	0.836821
Fresh_fruit	Glioma	rs12641371	4	T	C	0.00791271	0.00123354	1.41159795769334e-10	-0.00906183	0.0182906	0.620292
Fresh_fruit	Glioma	rs12780952	10	A	G	0.00747457	0.00135361	3.35253306410433e-08	0.0249865	0.0202903	0.218153
Fresh_fruit	Glioma	rs12885598	14	A	G	0.00751549	0.00124738	1.69088250425695e-09	0.0155228	0.0187748	0.408357
Fresh_fruit	Glioma	rs13072255	3	C	A	0.00898012	0.00122355	2.14557258231649e-13	0.00400614	0.0181437	0.825247
Fresh_fruit	Glioma	rs1356292	3	T	C	0.00917471	0.00155324	3.48773237395764e-09	0.0447138	0.0235404	0.057505
Fresh_fruit	Glioma	rs1375566	3	A	G	-0.00783382	0.001266	6.09897407520362e-10	-0.0028385	0.0188228	0.880133
Fresh_fruit	Glioma	rs149449	5	A	G	0.00728855	0.00122061	2.35463283466183e-09	0.011894	0.0180805	0.510644
Fresh_fruit	Glioma	rs1620977	1	G	A	-0.0131742	0.00137761	1.14299029252458e-21	-0.000959552	0.0202759	0.962254
Fresh_fruit	Glioma	rs17049185	2	T	G	0.00804043	0.00139033	7.33324925223972e-09	0.0204021	0.0207059	0.324462
Fresh_fruit	Glioma	rs1866823	8	A	G	0.00743079	0.0012406	2.1026161751782e-09	-0.013862	0.0185971	0.456037
Fresh_fruit	Glioma	rs2093654	9	G	A	0.00712915	0.00125874	1.48126669892142e-08	0.00586123	0.0188576	0.755941
Fresh_fruit	Glioma	rs2143081	6	A	G	0.00832073	0.00122891	1.28053365376316e-11	0.0286095	0.0182364	0.116693
Fresh_fruit	Glioma	rs2790688	1	T	C	0.0114466	0.00169613	1.49219633099953e-11	0.0236114	0.0262146	0.367749
Fresh_fruit	Glioma	rs28479795	14	T	C	0.0112324	0.00147345	2.47468268369276e-14	0.0471613	0.0222709	0.0342074
Fresh_fruit	Glioma	rs2867113	2	A	G	-0.0138606	0.00196025	1.54006609870306e-12	-0.0209338	0.0338978	0.536869
Fresh_fruit	Glioma	rs329274	7	G	A	0.0068183	0.00122813	2.82785306345613e-08	-0.0260027	0.0182329	0.153828
Fresh_fruit	Glioma	rs34162196	14	T	C	-0.0181417	0.0020297	3.95850909555215e-19	0.0506852	0.0302696	0.0940408
Fresh_fruit	Glioma	rs4302893	9	A	G	0.00738857	0.00129959	1.30576772574078e-08	-0.0209856	0.0192464	0.275554
Fresh_fruit	Glioma	rs4953150	2	T	C	-0.00843921	0.00129268	6.64492400539661e-11	0.0170704	0.0191355	0.372351
Fresh_fruit	Glioma	rs60452247	11	A	G	0.00796969	0.00126932	3.4139745178486e-10	0.00244716	0.0194693	0.899975
Fresh_fruit	Glioma	rs62051554	16	A	G	0.0116118	0.00198143	4.61995513856245e-09	-0.00844303	0.0311374	0.786272
Fresh_fruit	Glioma	rs6475724	9	T	C	0.00772163	0.00137406	1.91430367002482e-08	0.0307085	0.0205869	0.13579
Fresh_fruit	Glioma	rs72974263	2	T	C	0.00738684	0.00131242	1.81876633412047e-08	0.0207747	0.0192451	0.280374
Fresh_fruit	Glioma	rs739320	19	C	T	-0.00899731	0.00127708	1.85168247618168e-12	0.0140431	0.0206716	0.49692
Fresh_fruit	Glioma	rs7818437	8	C	T	-0.00804815	0.00145251	3.00995178777052e-08	-0.012375	0.0220638	0.574882
Fresh_fruit	Glioma	rs7869969	9	G	A	0.00756738	0.00129919	5.72184453714067e-09	0.0323728	0.0191469	0.0908824
Fresh_fruit	Glioma	rs8095324	18	G	A	-0.00694613	0.00124903	2.67895984449595e-08	-0.0155628	0.0184754	0.399591
Fresh_fruit	Glioma	rs817223	2	C	T	-0.00726908	0.00122339	2.81991789027211e-09	0.0204109	0.0181783	0.261516
Fresh_fruit	Glioma	rs9517948	13	T	C	0.00695315	0.00123287	1.70239954101696e-08	0.0203035	0.0182081	0.264816
Fresh_fruit	GBM	rs10249294	7	A	G	0.0195637	0.00126299	4.05365857473181e-54	0.0196668	0.0232855	0.398337
Fresh_fruit	GBM	rs10271924	7	T	C	-0.00704676	0.00125592	2.01352581078447e-08	-0.0150582	0.0252859	0.551498
Fresh_fruit	GBM	rs1051547	16	C	T	-0.00757523	0.00124161	1.05318027609087e-09	0.035101	0.0227418	0.12272
Fresh_fruit	GBM	rs10828266	10	G	A	0.0123642	0.00135696	8.11078936626439e-20	-0.000856523	0.0241006	0.97165
Fresh_fruit	GBM	rs10838724	11	T	G	0.00901088	0.00128277	2.1475966480758e-12	-0.0542213	0.0291454	0.0628333
Fresh_fruit	GBM	rs10840126	11	G	A	-0.00771754	0.00128576	1.94520614668075e-09	-0.0123851	0.0239144	0.604533
Fresh_fruit	GBM	rs11085749	19	A	G	-0.00773361	0.00125477	7.12134818534311e-10	0.0129445	0.0228397	0.570881
Fresh_fruit	GBM	rs11896330	2	A	G	-0.00844567	0.0012744	3.4217520718608e-11	0.0121395	0.0233408	0.602994
Fresh_fruit	GBM	rs12641371	4	T	C	0.00791271	0.00123354	1.41159795769334e-10	-0.0222266	0.022501	0.323249
Fresh_fruit	GBM	rs12780952	10	A	G	0.00747457	0.00135361	3.35253306410433e-08	0.035852	0.0248775	0.149545
Fresh_fruit	GBM	rs12885598	14	A	G	0.00751549	0.00124738	1.69088250425695e-09	0.0242512	0.0230809	0.293394
Fresh_fruit	GBM	rs13072255	3	C	A	0.00898012	0.00122355	2.14557258231649e-13	0.0111091	0.0222752	0.617975
Fresh_fruit	GBM	rs1356292	3	T	C	0.00917471	0.00155324	3.48773237395764e-09	0.0270262	0.0288655	0.349129
Fresh_fruit	GBM	rs1375566	3	A	G	-0.00783382	0.001266	6.09897407520362e-10	-0.0266253	0.0230007	0.247031
Fresh_fruit	GBM	rs149449	5	A	G	0.00728855	0.00122061	2.35463283466183e-09	0.00674491	0.0222219	0.76149
Fresh_fruit	GBM	rs1620977	1	G	A	-0.0131742	0.00137761	1.14299029252458e-21	0.00886037	0.0248873	0.721826
Fresh_fruit	GBM	rs17049185	2	T	G	0.00804043	0.00139033	7.33324925223972e-09	0.0208445	0.0254325	0.412444
Fresh_fruit	GBM	rs1866823	8	A	G	0.00743079	0.0012406	2.1026161751782e-09	0.000178612	0.022908	0.993779
Fresh_fruit	GBM	rs2093654	9	G	A	0.00712915	0.00125874	1.48126669892142e-08	0.0179633	0.0231566	0.437906
Fresh_fruit	GBM	rs2143081	6	A	G	0.00832073	0.00122891	1.28053365376316e-11	0.0290325	0.0223952	0.194848
Fresh_fruit	GBM	rs2790688	1	T	C	0.0114466	0.00169613	1.49219633099953e-11	0.0378433	0.0320687	0.237973
Fresh_fruit	GBM	rs28479795	14	T	C	0.0112324	0.00147345	2.47468268369276e-14	0.0137784	0.0273823	0.614833
Fresh_fruit	GBM	rs2867113	2	A	G	-0.0138606	0.00196025	1.54006609870306e-12	-0.0267082	0.0396378	0.500434
Fresh_fruit	GBM	rs329274	7	G	A	0.0068183	0.00122813	2.82785306345613e-08	-0.0117932	0.0223513	0.597756
Fresh_fruit	GBM	rs34162196	14	T	C	-0.0181417	0.0020297	3.95850909555215e-19	0.0643581	0.0372422	0.0839712
Fresh_fruit	GBM	rs4302893	9	A	G	0.00738857	0.00129959	1.30576772574078e-08	-0.0301265	0.023585	0.201476
Fresh_fruit	GBM	rs4953150	2	T	C	-0.00843921	0.00129268	6.64492400539661e-11	0.00882103	0.0234266	0.706516
Fresh_fruit	GBM	rs60452247	11	A	G	0.00796969	0.00126932	3.4139745178486e-10	-0.00510047	0.0235115	0.828259
Fresh_fruit	GBM	rs62051554	16	A	G	0.0116118	0.00198143	4.61995513856245e-09	-0.0432296	0.0383986	0.260246
Fresh_fruit	GBM	rs6475724	9	T	C	0.00772163	0.00137406	1.91430367002482e-08	0.0030077	0.0252903	0.905333
Fresh_fruit	GBM	rs72974263	2	T	C	0.00738684	0.00131242	1.81876633412047e-08	0.0247711	0.0236177	0.294253
Fresh_fruit	GBM	rs73455661	18	G	A	0.0102938	0.0013622	4.13276492168584e-14	-0.0315518	0.0246885	0.201251
Fresh_fruit	GBM	rs739320	19	C	T	-0.00899731	0.00127708	1.85168247618168e-12	0.0284449	0.0252324	0.259609
Fresh_fruit	GBM	rs7818437	8	C	T	-0.00804815	0.00145251	3.00995178777052e-08	-0.0190081	0.0271182	0.483343
Fresh_fruit	GBM	rs8095324	18	G	A	-0.00694613	0.00124903	2.67895984449595e-08	0.00458253	0.0226567	0.839714
Fresh_fruit	GBM	rs817223	2	C	T	-0.00726908	0.00122339	2.81991789027211e-09	0.0396069	0.0222649	0.0752576
Fresh_fruit	GBM	rs862227	16	G	A	-0.0101452	0.00122398	1.14495296184695e-16	0.0377306	0.0229783	0.100588
Fresh_fruit	GBM	rs9517948	13	T	C	0.00695315	0.00123287	1.70239954101696e-08	-0.00737925	0.0223413	0.741176
Fresh_fruit	non-GBM	rs10064431	5	C	T	-0.00757392	0.00122365	6.03120876035849e-10	-0.0192641	0.0244903	0.431516
Fresh_fruit	non-GBM	rs10192394	2	T	C	-0.00766096	0.0012287	4.51741686890015e-10	-0.0209862	0.0245713	0.393054
Fresh_fruit	non-GBM	rs10249294	7	A	G	0.0195637	0.00126299	4.05365857473181e-54	0.0322574	0.0250313	0.197508
Fresh_fruit	non-GBM	rs10271924	7	T	C	-0.00704676	0.00125592	2.01352581078447e-08	-0.00690394	0.0275644	0.802227
Fresh_fruit	non-GBM	rs1051547	16	C	T	-0.00757523	0.00124161	1.05318027609087e-09	0.0371548	0.0245265	0.129802
Fresh_fruit	non-GBM	rs10828266	10	G	A	0.0123642	0.00135696	8.11078936626439e-20	-0.0010692	0.0259591	0.967146
Fresh_fruit	non-GBM	rs10838724	11	T	G	0.00901088	0.00128277	2.1475966480758e-12	-0.013511	0.0326244	0.678773
Fresh_fruit	non-GBM	rs10840126	11	G	A	-0.00771754	0.00128576	1.94520614668075e-09	0.00823518	0.0257645	0.749246
Fresh_fruit	non-GBM	rs11032362	11	A	G	0.0123929	0.00212339	5.33487988505758e-09	-0.0239088	0.0397278	0.547297
Fresh_fruit	non-GBM	rs11085749	19	A	G	-0.00773361	0.00125477	7.12134818534311e-10	-0.0219237	0.0246574	0.373932
Fresh_fruit	non-GBM	rs11896330	2	A	G	-0.00844567	0.0012744	3.4217520718608e-11	-0.0114818	0.0249281	0.645089
Fresh_fruit	non-GBM	rs12641371	4	T	C	0.00791271	0.00123354	1.41159795769334e-10	0.0075102	0.0239994	0.754331
Fresh_fruit	non-GBM	rs12780952	10	A	G	0.00747457	0.00135361	3.35253306410433e-08	0.0117655	0.0268189	0.660879
Fresh_fruit	non-GBM	rs12885598	14	A	G	0.00751549	0.00124738	1.69088250425695e-09	-0.00445461	0.0246109	0.856367
Fresh_fruit	non-GBM	rs13072255	3	C	A	0.00898012	0.00122355	2.14557258231649e-13	0.00943013	0.0238851	0.692982
Fresh_fruit	non-GBM	rs1375566	3	A	G	-0.00783382	0.001266	6.09897407520362e-10	0.0328686	0.024798	0.185021
Fresh_fruit	non-GBM	rs149449	5	A	G	0.00728855	0.00122061	2.35463283466183e-09	0.0156299	0.0237415	0.510321
Fresh_fruit	non-GBM	rs1620977	1	G	A	-0.0131742	0.00137761	1.14299029252458e-21	-0.031293	0.0265748	0.238979
Fresh_fruit	non-GBM	rs17049185	2	T	G	0.00804043	0.00139033	7.33324925223972e-09	0.0268	0.0274022	0.328063
Fresh_fruit	non-GBM	rs1866823	8	A	G	0.00743079	0.0012406	2.1026161751782e-09	-0.0162937	0.0244193	0.504615
Fresh_fruit	non-GBM	rs2093654	9	G	A	0.00712915	0.00125874	1.48126669892142e-08	-0.0131242	0.0248407	0.597268
Fresh_fruit	non-GBM	rs2143081	6	A	G	0.00832073	0.00122891	1.28053365376316e-11	0.0171893	0.02395	0.472933
Fresh_fruit	non-GBM	rs2790688	1	T	C	0.0114466	0.00169613	1.49219633099953e-11	0.000345628	0.0346383	0.992039
Fresh_fruit	non-GBM	rs2867113	2	A	G	-0.0138606	0.00196025	1.54006609870306e-12	-0.0117746	0.0450033	0.7936
Fresh_fruit	non-GBM	rs329274	7	G	A	0.0068183	0.00122813	2.82785306345613e-08	-0.0243486	0.0239021	0.308355
Fresh_fruit	non-GBM	rs34162196	14	T	C	-0.0181417	0.0020297	3.95850909555215e-19	0.0264832	0.0403031	0.511116
Fresh_fruit	non-GBM	rs4302893	9	A	G	0.00738857	0.00129959	1.30576772574078e-08	-0.00645041	0.0253312	0.798999
Fresh_fruit	non-GBM	rs4953150	2	T	C	-0.00843921	0.00129268	6.64492400539661e-11	0.0260918	0.0252236	0.300939
Fresh_fruit	non-GBM	rs60452247	11	A	G	0.00796969	0.00126932	3.4139745178486e-10	0.00658466	0.0251094	0.793138
Fresh_fruit	non-GBM	rs62051554	16	A	G	0.0116118	0.00198143	4.61995513856245e-09	0.0402117	0.040986	0.32654
Fresh_fruit	non-GBM	rs6475724	9	T	C	0.00772163	0.00137406	1.91430367002482e-08	0.0557293	0.0271267	0.039936
Fresh_fruit	non-GBM	rs72974263	2	T	C	0.00738684	0.00131242	1.81876633412047e-08	0.0029721	0.0254223	0.906932
Fresh_fruit	non-GBM	rs739320	19	C	T	-0.00899731	0.00127708	1.85168247618168e-12	0.0069112	0.0272072	0.79948
Fresh_fruit	non-GBM	rs7554485	1	C	T	-0.00801014	0.00125414	1.69217653571111e-10	0.028583	0.0246169	0.245596
Fresh_fruit	non-GBM	rs7818437	8	C	T	-0.00804815	0.00145251	3.00995178777052e-08	-0.0216981	0.0290098	0.454485
Fresh_fruit	non-GBM	rs7869969	9	G	A	0.00756738	0.00129919	5.72184453714067e-09	0.0184551	0.0252944	0.465626
Fresh_fruit	non-GBM	rs8095324	18	G	A	-0.00694613	0.00124903	2.67895984449595e-08	-0.0497254	0.0242239	0.0400976
Fresh_fruit	non-GBM	rs817223	2	C	T	-0.00726908	0.00122339	2.81991789027211e-09	-0.00555948	0.023998	0.816799
Fresh_fruit	non-GBM	rs862227	16	G	A	-0.0101452	0.00122398	1.14495296184695e-16	0.0328208	0.0245343	0.180978
Fresh_fruit	non-GBM	rs9517948	13	T	C	0.00695315	0.00123287	1.70239954101696e-08	0.0522849	0.0239888	0.0292904
Hot_drink_temperature	Glioma	rs1001880	1	C	T	0.00738412	0.0012841	8.9019691770794e-09	0.00276819	0.0195015	0.887121
Hot_drink_temperature	Glioma	rs10822089	10	G	A	-0.00727765	0.0011875	8.86850269929801e-10	-0.00972342	0.0182486	0.594151
Hot_drink_temperature	Glioma	rs10829603	10	G	T	0.00735716	0.00119538	7.52377271310122e-10	-0.0200471	0.01871	0.283961
Hot_drink_temperature	Glioma	rs10927006	1	C	T	-0.0137404	0.00169286	4.79116667723533e-16	-0.0411677	0.0256788	0.108895
Hot_drink_temperature	Glioma	rs111251222	5	G	A	-0.00773272	0.00135975	1.29389700371911e-08	0.00587298	0.0213762	0.783513
Hot_drink_temperature	Glioma	rs1132845	18	T	C	-0.00699287	0.00121299	8.1664766915486e-09	0.0244916	0.0185606	0.186987
Hot_drink_temperature	Glioma	rs11570094	11	A	C	0.00754557	0.00130192	6.80267471595032e-09	-0.0391652	0.0202074	0.0526033
Hot_drink_temperature	Glioma	rs11710570	3	C	T	-0.00767936	0.00119156	1.15756727474826e-10	-0.0159756	0.0189369	0.398882
Hot_drink_temperature	Glioma	rs12132579	1	T	C	0.00705328	0.00123845	1.23192652288601e-08	0.0234254	0.0188679	0.214403
Hot_drink_temperature	Glioma	rs12622811	2	T	C	-0.0102643	0.00130168	3.13466840172196e-15	0.0338878	0.0195687	0.0833212
Hot_drink_temperature	Glioma	rs1326609	6	A	G	-0.00780654	0.00122834	2.07942253325208e-10	0.0253179	0.0189018	0.180426
Hot_drink_temperature	Glioma	rs1447182	11	C	T	0.00939207	0.00145062	9.51130325099437e-11	0.0250743	0.0226417	0.268106
Hot_drink_temperature	Glioma	rs1568452	2	T	C	-0.0120516	0.00122159	5.87392052883623e-23	-0.0126556	0.0185685	0.495518
Hot_drink_temperature	Glioma	rs1680349	18	A	G	-0.00673031	0.00119781	1.92237036448532e-08	0.0130727	0.0247843	0.597875
Hot_drink_temperature	Glioma	rs17023019	3	G	A	0.0121208	0.00124196	1.68126263171679e-22	0.00561053	0.0189854	0.767598
Hot_drink_temperature	Glioma	rs17024335	2	C	T	-0.00828937	0.00143076	6.8859344670385e-09	0.0184899	0.0219069	0.398659
Hot_drink_temperature	Glioma	rs17461712	11	C	T	0.0120892	0.00159479	3.4440149522988e-14	-0.0463912	0.0245128	0.0584206
Hot_drink_temperature	Glioma	rs1997468	2	T	C	0.0108619	0.0011942	9.41131450462847e-20	0.00331297	0.0181353	0.855049
Hot_drink_temperature	Glioma	rs2032512	22	C	A	-0.00891807	0.00121481	2.1180855977762e-13	0.022811	0.0187922	0.224804
Hot_drink_temperature	Glioma	rs210600	7	A	G	0.00767525	0.00132603	7.11692165746844e-09	0.0187992	0.0203147	0.354759
Hot_drink_temperature	Glioma	rs2113336	7	A	C	-0.00721001	0.00119169	1.44630587509964e-09	0.0173946	0.0182328	0.340068
Hot_drink_temperature	Glioma	rs2255015	3	A	G	-0.00697811	0.00119165	4.74609139783538e-09	0.00761889	0.0181368	0.674428
Hot_drink_temperature	Glioma	rs2472297	15	T	C	-0.0153851	0.00134465	2.5872466824668e-30	0.0277534	0.0217777	0.202523
Hot_drink_temperature	Glioma	rs2702576	4	G	A	0.00741552	0.0012235	1.35355886231746e-09	0.0330285	0.0242776	0.173687
Hot_drink_temperature	Glioma	rs2712661	12	A	G	-0.00823825	0.00140949	5.07041412028745e-09	0.00969381	0.0211814	0.647199
Hot_drink_temperature	Glioma	rs2728784	5	G	A	-0.0110087	0.00146285	5.25128196577811e-14	0.0233658	0.0220246	0.288737
Hot_drink_temperature	Glioma	rs2825972	21	G	A	0.00875118	0.00130395	1.92917964540521e-11	-0.0208498	0.0212795	0.327181
Hot_drink_temperature	Glioma	rs34292254	2	T	G	0.0074428	0.0011946	4.65334839046191e-10	0.0172506	0.018362	0.347489
Hot_drink_temperature	Glioma	rs35968894	7	G	A	-0.00721604	0.00122465	3.80791403795101e-09	-0.0186324	0.0188041	0.321747
Hot_drink_temperature	Glioma	rs4410790	7	C	T	-0.0109577	0.0012289	4.80503924710143e-19	-0.0016401	0.0187712	0.930375
Hot_drink_temperature	Glioma	rs4452038	18	T	C	-0.0111751	0.00122327	6.51461033592505e-20	0.0201809	0.0184549	0.274163
Hot_drink_temperature	Glioma	rs4477562	13	T	C	-0.0104703	0.00178552	4.51831130283751e-09	0.000212814	0.0272097	0.99376
Hot_drink_temperature	Glioma	rs55880962	18	A	G	0.00848655	0.00150523	1.71994538320049e-08	-0.0132881	0.0232151	0.567058
Hot_drink_temperature	Glioma	rs58391518	7	C	T	-0.0073709	0.00130713	1.71045148506394e-08	0.00682125	0.0199369	0.732244
Hot_drink_temperature	Glioma	rs61909866	11	T	C	-0.00734016	0.00127652	8.91731799712049e-09	0.0271266	0.0202245	0.179832
Hot_drink_temperature	Glioma	rs62134736	2	A	G	0.00757696	0.00135104	2.04391465180272e-08	-0.000804484	0.0207779	0.969115
Hot_drink_temperature	Glioma	rs62403110	6	A	G	-0.00743216	0.00129009	8.36356649362548e-09	-0.0358474	0.0198985	0.0716215
Hot_drink_temperature	Glioma	rs62572325	9	A	C	0.0112111	0.00173948	1.15534094691395e-10	0.0200706	0.0273129	0.462438
Hot_drink_temperature	Glioma	rs6892119	5	G	A	-0.0080653	0.00122024	3.85356219416886e-11	0.0396725	0.0249552	0.111892
Hot_drink_temperature	Glioma	rs79564740	1	C	T	-0.019251	0.00345293	2.47153249397837e-08	-0.0257581	0.0545958	0.637073
Hot_drink_temperature	Glioma	rs826848	12	T	C	-0.014781	0.00238831	6.05873927787033e-10	0.0101668	0.0375625	0.786651
Hot_drink_temperature	Glioma	rs888405	3	G	A	0.00919625	0.00146844	3.78614798614353e-10	-0.00913325	0.0224326	0.683904
Hot_drink_temperature	GBM	rs1001880	1	C	T	0.00738412	0.0012841	8.9019691770794e-09	-0.00569446	0.0238962	0.811648
Hot_drink_temperature	GBM	rs10822089	10	G	A	-0.00727765	0.0011875	8.86850269929801e-10	-0.0210161	0.0223869	0.347852
Hot_drink_temperature	GBM	rs10829603	10	G	T	0.00735716	0.00119538	7.52377271310122e-10	-0.010111	0.0228959	0.658772
Hot_drink_temperature	GBM	rs10927006	1	C	T	-0.0137404	0.00169286	4.79116667723533e-16	0.00734463	0.0314015	0.815067
Hot_drink_temperature	GBM	rs111251222	5	G	A	-0.00773272	0.00135975	1.29389700371911e-08	0.00499662	0.0262095	0.848806
Hot_drink_temperature	GBM	rs1132845	18	T	C	-0.00699287	0.00121299	8.1664766915486e-09	0.00935722	0.0229203	0.683089
Hot_drink_temperature	GBM	rs11710570	3	C	T	-0.00767936	0.00119156	1.15756727474826e-10	-0.0157402	0.0230892	0.495421
Hot_drink_temperature	GBM	rs12132579	1	T	C	0.00705328	0.00123845	1.23192652288601e-08	0.0195241	0.0231804	0.39964
Hot_drink_temperature	GBM	rs12622811	2	T	C	-0.0102643	0.00130168	3.13466840172196e-15	0.0303698	0.0240265	0.206225
Hot_drink_temperature	GBM	rs1326609	6	A	G	-0.00780654	0.00122834	2.07942253325208e-10	0.0292976	0.0231663	0.205993
Hot_drink_temperature	GBM	rs1447182	11	C	T	0.00939207	0.00145062	9.51130325099437e-11	0.0397393	0.027151	0.143292
Hot_drink_temperature	GBM	rs1568452	2	T	C	-0.0120516	0.00122159	5.87392052883623e-23	-0.00478881	0.0227827	0.833515
Hot_drink_temperature	GBM	rs1680349	18	A	G	-0.00673031	0.00119781	1.92237036448532e-08	-0.00371952	0.0291888	0.8986
Hot_drink_temperature	GBM	rs17023019	3	G	A	0.0121208	0.00124196	1.68126263171679e-22	-0.0165476	0.0232114	0.475902
Hot_drink_temperature	GBM	rs17024335	2	C	T	-0.00828937	0.00143076	6.8859344670385e-09	0.0219928	0.026829	0.412365
Hot_drink_temperature	GBM	rs17461712	11	C	T	0.0120892	0.00159479	3.4440149522988e-14	-0.0651747	0.0295116	0.0272134
Hot_drink_temperature	GBM	rs1997468	2	T	C	0.0108619	0.0011942	9.41131450462847e-20	-0.00194532	0.0222175	0.930228
Hot_drink_temperature	GBM	rs2032512	22	C	A	-0.00891807	0.00121481	2.1180855977762e-13	-0.00631347	0.0230002	0.783703
Hot_drink_temperature	GBM	rs210600	7	A	G	0.00767525	0.00132603	7.11692165746844e-09	-0.0132964	0.0248924	0.593235
Hot_drink_temperature	GBM	rs2113336	7	A	C	-0.00721001	0.00119169	1.44630587509964e-09	0.00800805	0.0223762	0.720431
Hot_drink_temperature	GBM	rs2255015	3	A	G	-0.00697811	0.00119165	4.74609139783538e-09	0.00404795	0.0221943	0.855279
Hot_drink_temperature	GBM	rs2472297	15	T	C	-0.0153851	0.00134465	2.5872466824668e-30	0.0313321	0.0268455	0.243159
Hot_drink_temperature	GBM	rs2702576	4	G	A	0.00741552	0.0012235	1.35355886231746e-09	0.00976153	0.0285903	0.732781
Hot_drink_temperature	GBM	rs2712661	12	A	G	-0.00823825	0.00140949	5.07041412028745e-09	0.00163124	0.026047	0.950064
Hot_drink_temperature	GBM	rs2728784	5	G	A	-0.0110087	0.00146285	5.25128196577811e-14	0.040875	0.0269605	0.129492
Hot_drink_temperature	GBM	rs2825972	21	G	A	0.00875118	0.00130395	1.92917964540521e-11	-0.0178791	0.0259117	0.490193
Hot_drink_temperature	GBM	rs34292254	2	T	G	0.0074428	0.0011946	4.65334839046191e-10	0.0267632	0.0225035	0.234327
Hot_drink_temperature	GBM	rs35968894	7	G	A	-0.00721604	0.00122465	3.80791403795101e-09	-0.0323497	0.0229996	0.159566
Hot_drink_temperature	GBM	rs4410790	7	C	T	-0.0109577	0.0012289	4.80503924710143e-19	-0.0121869	0.0229809	0.595899
Hot_drink_temperature	GBM	rs4452038	18	T	C	-0.0111751	0.00122327	6.51461033592505e-20	0.0146155	0.0225936	0.517706
Hot_drink_temperature	GBM	rs4477562	13	T	C	-0.0104703	0.00178552	4.51831130283751e-09	0.00624356	0.0333923	0.851679
Hot_drink_temperature	GBM	rs55880962	18	A	G	0.00848655	0.00150523	1.71994538320049e-08	-0.00737747	0.0284096	0.795109
Hot_drink_temperature	GBM	rs58391518	7	C	T	-0.0073709	0.00130713	1.71045148506394e-08	0.0092079	0.024372	0.705575
Hot_drink_temperature	GBM	rs61909866	11	T	C	-0.00734016	0.00127652	8.91731799712049e-09	0.0503287	0.0243391	0.0386581
Hot_drink_temperature	GBM	rs62134736	2	A	G	0.00757696	0.00135104	2.04391465180272e-08	0.0128187	0.0253986	0.61377
Hot_drink_temperature	GBM	rs62403110	6	A	G	-0.00743216	0.00129009	8.36356649362548e-09	-0.02411	0.0243699	0.322499
Hot_drink_temperature	GBM	rs62572325	9	A	C	0.0112111	0.00173948	1.15534094691395e-10	0.0120624	0.0336819	0.720249
Hot_drink_temperature	GBM	rs6892119	5	G	A	-0.0080653	0.00122024	3.85356219416886e-11	0.051569	0.0293443	0.0788532
Hot_drink_temperature	GBM	rs79564740	1	C	T	-0.019251	0.00345293	2.47153249397837e-08	-0.0176648	0.0667206	0.791196
Hot_drink_temperature	GBM	rs826848	12	T	C	-0.014781	0.00238831	6.05873927787033e-10	0.039138	0.0461375	0.396275
Hot_drink_temperature	GBM	rs888405	3	G	A	0.00919625	0.00146844	3.78614798614353e-10	-0.0207336	0.0274062	0.44933
Hot_drink_temperature	GBM	rs9372734	6	T	C	-0.00802444	0.00118828	1.44831412311445e-11	0.0325229	0.0223154	0.145
Hot_drink_temperature	non-GBM	rs1001880	1	C	T	0.00738412	0.0012841	8.9019691770794e-09	0.0139999	0.0256024	0.584504
Hot_drink_temperature	non-GBM	rs10764990	10	A	G	0.00948211	0.00121444	5.81927935634011e-15	0.00358161	0.0248796	0.885534
Hot_drink_temperature	non-GBM	rs10822089	10	G	A	-0.00727765	0.0011875	8.86850269929801e-10	0.0128168	0.0240405	0.593941
Hot_drink_temperature	non-GBM	rs10829603	10	G	T	0.00735716	0.00119538	7.52377271310122e-10	-0.042184	0.024689	0.0875225
Hot_drink_temperature	non-GBM	rs111251222	5	G	A	-0.00773272	0.00135975	1.29389700371911e-08	0.00797262	0.0281515	0.777021
Hot_drink_temperature	non-GBM	rs1132845	18	T	C	-0.00699287	0.00121299	8.1664766915486e-09	0.0366541	0.0242874	0.131253
Hot_drink_temperature	non-GBM	rs1144428	2	A	G	0.0122206	0.00146033	5.84145174268773e-17	-0.0302278	0.029839	0.311046
Hot_drink_temperature	non-GBM	rs11570094	11	A	C	0.00754557	0.00130192	6.80267471595032e-09	-0.0282467	0.0260224	0.27771
Hot_drink_temperature	non-GBM	rs11710570	3	C	T	-0.00767936	0.00119156	1.15756727474826e-10	-0.0114436	0.0249319	0.646239
Hot_drink_temperature	non-GBM	rs12132579	1	T	C	0.00705328	0.00123845	1.23192652288601e-08	0.0269833	0.024855	0.277644
Hot_drink_temperature	non-GBM	rs1260326	2	C	T	-0.00918503	0.0012103	3.22253678881111e-14	0.0113025	0.0243414	0.64241
Hot_drink_temperature	non-GBM	rs12622811	2	T	C	-0.0102643	0.00130168	3.13466840172196e-15	0.0378408	0.0257445	0.1416
Hot_drink_temperature	non-GBM	rs12664031	6	A	C	-0.0104514	0.00137573	3.03109951099651e-14	0.029867	0.0393002	0.447273
Hot_drink_temperature	non-GBM	rs1326609	6	A	G	-0.00780654	0.00122834	2.07942253325208e-10	0.0141363	0.0248367	0.569241
Hot_drink_temperature	non-GBM	rs1447182	11	C	T	0.00939207	0.00145062	9.51130325099437e-11	-0.0207451	0.0289517	0.473657
Hot_drink_temperature	non-GBM	rs1568452	2	T	C	-0.0120516	0.00122159	5.87392052883623e-23	-0.0195588	0.0243804	0.422417
Hot_drink_temperature	non-GBM	rs1680349	18	A	G	-0.00673031	0.00119781	1.92237036448532e-08	0.0355194	0.0329263	0.280697
Hot_drink_temperature	non-GBM	rs17023019	3	G	A	0.0121208	0.00124196	1.68126263171679e-22	0.0367742	0.0250334	0.141831
Hot_drink_temperature	non-GBM	rs17024335	2	C	T	-0.00828937	0.00143076	6.8859344670385e-09	0.0168743	0.0289019	0.559322
Hot_drink_temperature	non-GBM	rs17461712	11	C	T	0.0120892	0.00159479	3.4440149522988e-14	-0.0428859	0.0312952	0.170573
Hot_drink_temperature	non-GBM	rs1997468	2	T	C	0.0108619	0.0011942	9.41131450462847e-20	0.0077955	0.0238833	0.744122
Hot_drink_temperature	non-GBM	rs2113336	7	A	C	-0.00721001	0.00119169	1.44630587509964e-09	0.0173395	0.0239899	0.469811
Hot_drink_temperature	non-GBM	rs2255015	3	A	G	-0.00697811	0.00119165	4.74609139783538e-09	0.0252972	0.0237715	0.287246
Hot_drink_temperature	non-GBM	rs2472297	15	T	C	-0.0153851	0.00134465	2.5872466824668e-30	0.0263229	0.0287198	0.359384
Hot_drink_temperature	non-GBM	rs2712661	12	A	G	-0.00823825	0.00140949	5.07041412028745e-09	0.013296	0.0277934	0.632375
Hot_drink_temperature	non-GBM	rs2728784	5	G	A	-0.0110087	0.00146285	5.25128196577811e-14	0.0123584	0.0290068	0.67007
Hot_drink_temperature	non-GBM	rs2825972	21	G	A	0.00875118	0.00130395	1.92917964540521e-11	-0.0423256	0.0280745	0.131652
Hot_drink_temperature	non-GBM	rs34292254	2	T	G	0.0074428	0.0011946	4.65334839046191e-10	0.0234565	0.0241854	0.332114
Hot_drink_temperature	non-GBM	rs34935263	16	G	A	-0.00681729	0.00118993	1.00933843563818e-08	0.0181474	0.0240666	0.450819
Hot_drink_temperature	non-GBM	rs35968894	7	G	A	-0.00721604	0.00122465	3.80791403795101e-09	-0.0165843	0.0247575	0.50294
Hot_drink_temperature	non-GBM	rs4410790	7	C	T	-0.0109577	0.0012289	4.80503924710143e-19	0.00419557	0.024728	0.865271
Hot_drink_temperature	non-GBM	rs4452038	18	T	C	-0.0111751	0.00122327	6.51461033592505e-20	0.0399646	0.0242657	0.0995665
Hot_drink_temperature	non-GBM	rs4477562	13	T	C	-0.0104703	0.00178552	4.51831130283751e-09	-0.00858458	0.0357371	0.810164
Hot_drink_temperature	non-GBM	rs55880962	18	A	G	0.00848655	0.00150523	1.71994538320049e-08	-0.02788	0.03077	0.364895
Hot_drink_temperature	non-GBM	rs58391518	7	C	T	-0.0073709	0.00130713	1.71045148506394e-08	-0.0112511	0.0262615	0.668343
Hot_drink_temperature	non-GBM	rs61909866	11	T	C	-0.00734016	0.00127652	8.91731799712049e-09	0.00892562	0.0259958	0.731336
Hot_drink_temperature	non-GBM	rs62134736	2	A	G	0.00757696	0.00135104	2.04391465180272e-08	-0.00718285	0.0273677	0.792969
Hot_drink_temperature	non-GBM	rs62403110	6	A	G	-0.00743216	0.00129009	8.36356649362548e-09	-0.0463136	0.0262012	0.077125
Hot_drink_temperature	non-GBM	rs62572325	9	A	C	0.0112111	0.00173948	1.15534094691395e-10	0.0547954	0.0357715	0.125568
Hot_drink_temperature	non-GBM	rs6892119	5	G	A	-0.0080653	0.00122024	3.85356219416886e-11	0.0336731	0.03276	0.30401
Hot_drink_temperature	non-GBM	rs79564740	1	C	T	-0.019251	0.00345293	2.47153249397837e-08	-0.00695641	0.0710121	0.921963
Hot_drink_temperature	non-GBM	rs826848	12	T	C	-0.014781	0.00238831	6.05873927787033e-10	-0.0207048	0.0493875	0.675046
Hot_drink_temperature	non-GBM	rs888405	3	G	A	0.00919625	0.00146844	3.78614798614353e-10	-0.0167637	0.0295788	0.570887
Lamb/mutton	Glioma	rs11090045	22	A	G	-0.0106761	0.00160657	3.02650770592145e-11	0.0191665	0.0202639	0.344226
Lamb/mutton	Glioma	rs11743441	5	T	G	-0.00884199	0.00148593	2.67364659155847e-09	0.0203278	0.0185331	0.272713
Lamb/mutton	Glioma	rs12634740	3	G	T	-0.010087	0.00169718	2.79189775676314e-09	-0.00559771	0.0211798	0.791553
Lamb/mutton	Glioma	rs136548	22	T	C	0.00953241	0.00151227	2.91226778302409e-10	0.000541388	0.0186122	0.976795
Lamb/mutton	Glioma	rs139237013	2	A	G	0.0188989	0.00314007	1.75906165961468e-09	-0.00100161	0.0464053	0.98278
Lamb/mutton	Glioma	rs17270057	19	C	T	0.0126533	0.00230897	4.25175523132252e-08	-0.00530194	0.0284324	0.852072
Lamb/mutton	Glioma	rs1958801	14	G	A	-0.00894391	0.00161749	3.21145881908049e-08	-0.0117355	0.0206965	0.570695
Lamb/mutton	Glioma	rs2222760	2	A	G	-0.00909294	0.00163727	2.79652473574416e-08	0.0228361	0.0206901	0.269714
Lamb/mutton	Glioma	rs2678900	2	G	T	0.0100844	0.00148119	9.87522151186102e-12	-0.0153083	0.0184336	0.40628
Lamb/mutton	Glioma	rs2726033	16	G	A	-0.00948966	0.0014804	1.45328911785176e-10	0.0354907	0.0190747	0.0627986
Lamb/mutton	Glioma	rs276453	9	C	A	-0.014237	0.00146723	2.91848666291588e-22	-0.0215254	0.018569	0.24637
Lamb/mutton	Glioma	rs2926119	16	A	C	0.00811121	0.00148179	4.40170933426104e-08	0.0248793	0.0183427	0.174985
Lamb/mutton	Glioma	rs3105056	13	C	T	-0.0116241	0.00164854	1.77447262045742e-12	0.024137	0.0204538	0.23797
Lamb/mutton	Glioma	rs35797675	7	G	T	-0.0108498	0.0017934	1.44981257147215e-09	0.00677617	0.0230572	0.768845
Lamb/mutton	Glioma	rs3964074	16	C	T	-0.00814112	0.00147218	3.20274686620025e-08	0.0274678	0.0182523	0.13235
Lamb/mutton	Glioma	rs4272399	8	A	C	-0.00924231	0.00157567	4.47408674228782e-09	-0.0154103	0.0193287	0.425293
Lamb/mutton	Glioma	rs429358	19	C	T	-0.0181966	0.00202671	2.74748766704455e-19	0.0332062	0.0262245	0.205432
Lamb/mutton	Glioma	rs4489752	11	T	G	0.013811	0.00197586	2.75145574910296e-12	0.0297333	0.025068	0.235581
Lamb/mutton	Glioma	rs55813438	16	A	G	-0.0114181	0.0017352	4.69566522689275e-11	-0.00921401	0.0217928	0.672441
Lamb/mutton	Glioma	rs62106258	2	C	T	0.0216304	0.00340154	2.03068632824611e-10	-0.0904691	0.0476154	0.0574338
Lamb/mutton	Glioma	rs62398404	6	T	C	0.0129151	0.00219431	3.96318522779802e-09	-0.00294336	0.029203	0.919717
Lamb/mutton	Glioma	rs660880	1	A	G	-0.00903233	0.001464	6.84524385956424e-10	0.0142774	0.0180368	0.428611
Lamb/mutton	Glioma	rs673696	11	T	C	0.0158208	0.00268204	3.66169257114055e-09	-0.0249771	0.0336073	0.457359
Lamb/mutton	Glioma	rs6829572	4	A	G	0.008401	0.00147406	1.20353105927206e-08	0.0078471	0.0185307	0.671956
Lamb/mutton	Glioma	rs7447465	5	C	T	0.00958232	0.0015062	1.99250581626194e-10	-0.00315225	0.0187071	0.866186
Lamb/mutton	GBM	rs11090045	22	A	G	-0.0106761	0.00160657	3.02650770592145e-11	0.00827947	0.0248147	0.738642
Lamb/mutton	GBM	rs11743441	5	T	G	-0.00884199	0.00148593	2.67364659155847e-09	0.00971207	0.0227484	0.669427
Lamb/mutton	GBM	rs12634740	3	G	T	-0.010087	0.00169718	2.79189775676314e-09	0.00377131	0.0260866	0.885052
Lamb/mutton	GBM	rs136548	22	T	C	0.00953241	0.00151227	2.91226778302409e-10	0.0160463	0.0228443	0.482417
Lamb/mutton	GBM	rs139237013	2	A	G	0.0188989	0.00314007	1.75906165961468e-09	0.011115	0.0567508	0.844722
Lamb/mutton	GBM	rs17270057	19	C	T	0.0126533	0.00230897	4.25175523132252e-08	0.00435389	0.0347472	0.900284
Lamb/mutton	GBM	rs1958801	14	G	A	-0.00894391	0.00161749	3.21145881908049e-08	-0.00603155	0.0254218	0.812456
Lamb/mutton	GBM	rs2222760	2	A	G	-0.00909294	0.00163727	2.79652473574416e-08	0.00604693	0.025397	0.811806
Lamb/mutton	GBM	rs2678900	2	G	T	0.0100844	0.00148119	9.87522151186102e-12	-0.00870976	0.0226245	0.700259
Lamb/mutton	GBM	rs2726033	16	G	A	-0.00948966	0.0014804	1.45328911785176e-10	0.0272347	0.0233129	0.242715
Lamb/mutton	GBM	rs276453	9	C	A	-0.014237	0.00146723	2.91848666291588e-22	-0.0251289	0.0226814	0.2679
Lamb/mutton	GBM	rs2926119	16	A	C	0.00811121	0.00148179	4.40170933426104e-08	0.0347149	0.0224602	0.122196
Lamb/mutton	GBM	rs3105056	13	C	T	-0.0116241	0.00164854	1.77447262045742e-12	0.0349666	0.0250286	0.162394
Lamb/mutton	GBM	rs35797675	7	G	T	-0.0108498	0.0017934	1.44981257147215e-09	-0.00571575	0.0282596	0.839715
Lamb/mutton	GBM	rs3964074	16	C	T	-0.00814112	0.00147218	3.20274686620025e-08	0.0258523	0.0224135	0.248735
Lamb/mutton	GBM	rs4272399	8	A	C	-0.00924231	0.00157567	4.47408674228782e-09	-0.033693	0.0237762	0.156457
Lamb/mutton	GBM	rs429358	19	C	T	-0.0181966	0.00202671	2.74748766704455e-19	0.0457486	0.0321191	0.154347
Lamb/mutton	GBM	rs4489752	11	T	G	0.013811	0.00197586	2.75145574910296e-12	0.0279664	0.0301006	0.352838
Lamb/mutton	GBM	rs55813438	16	A	G	-0.0114181	0.0017352	4.69566522689275e-11	0.0255348	0.0267596	0.339968
Lamb/mutton	GBM	rs62106258	2	C	T	0.0216304	0.00340154	2.03068632824611e-10	-0.115664	0.0584333	0.0477681
Lamb/mutton	GBM	rs62398404	6	T	C	0.0129151	0.00219431	3.96318522779802e-09	0.0105052	0.0355948	0.767892
Lamb/mutton	GBM	rs660880	1	A	G	-0.00903233	0.001464	6.84524385956424e-10	-0.0011532	0.0221846	0.958543
Lamb/mutton	GBM	rs673696	11	T	C	0.0158208	0.00268204	3.66169257114055e-09	0.0425967	0.0400094	0.287027
Lamb/mutton	GBM	rs6829572	4	A	G	0.008401	0.00147406	1.20353105927206e-08	0.0064356	0.0226546	0.776353
Lamb/mutton	GBM	rs7447465	5	C	T	0.00958232	0.0015062	1.99250581626194e-10	-0.00863122	0.022857	0.705714
Lamb/mutton	non-GBM	rs11090045	22	A	G	-0.0106761	0.00160657	3.02650770592145e-11	0.0318226	0.0267344	0.23392
Lamb/mutton	non-GBM	rs11743441	5	T	G	-0.00884199	0.00148593	2.67364659155847e-09	0.0212755	0.0244171	0.383571
Lamb/mutton	non-GBM	rs12634740	3	G	T	-0.010087	0.00169718	2.79189775676314e-09	-0.013939	0.0278772	0.617064
Lamb/mutton	non-GBM	rs136548	22	T	C	0.00953241	0.00151227	2.91226778302409e-10	-0.0291096	0.0244689	0.23418
Lamb/mutton	non-GBM	rs139237013	2	A	G	0.0188989	0.00314007	1.75906165961468e-09	-0.059867	0.0605453	0.322762
Lamb/mutton	non-GBM	rs17270057	19	C	T	0.0126533	0.00230897	4.25175523132252e-08	-0.0128729	0.0374421	0.73099
Lamb/mutton	non-GBM	rs1958801	14	G	A	-0.00894391	0.00161749	3.21145881908049e-08	-0.0165217	0.0271782	0.54325
Lamb/mutton	non-GBM	rs2222760	2	A	G	-0.00909294	0.00163727	2.79652473574416e-08	0.03848	0.027276	0.158315
Lamb/mutton	non-GBM	rs2678900	2	G	T	0.0100844	0.00148119	9.87522151186102e-12	-0.0284731	0.0242783	0.240885
Lamb/mutton	non-GBM	rs2726033	16	G	A	-0.00948966	0.0014804	1.45328911785176e-10	0.0416654	0.0251978	0.0982223
Lamb/mutton	non-GBM	rs276453	9	C	A	-0.014237	0.00146723	2.91848666291588e-22	-0.00769756	0.0243896	0.7523
Lamb/mutton	non-GBM	rs2926119	16	A	C	0.00811121	0.00148179	4.40170933426104e-08	0.0269513	0.0241685	0.264791
Lamb/mutton	non-GBM	rs3105056	13	C	T	-0.0116241	0.00164854	1.77447262045742e-12	0.00672738	0.026792	0.801739
Lamb/mutton	non-GBM	rs35797675	7	G	T	-0.0108498	0.0017934	1.44981257147215e-09	0.035023	0.0303773	0.248937
Lamb/mutton	non-GBM	rs3964074	16	C	T	-0.00814112	0.00147218	3.20274686620025e-08	0.0283884	0.0239659	0.236202
Lamb/mutton	non-GBM	rs4272399	8	A	C	-0.00924231	0.00157567	4.47408674228782e-09	0.00620431	0.0253752	0.806842
Lamb/mutton	non-GBM	rs429358	19	C	T	-0.0181966	0.00202671	2.74748766704455e-19	0.00857232	0.034598	0.804313
Lamb/mutton	non-GBM	rs4489752	11	T	G	0.013811	0.00197586	2.75145574910296e-12	0.0205015	0.0321854	0.524136
Lamb/mutton	non-GBM	rs55813438	16	A	G	-0.0114181	0.0017352	4.69566522689275e-11	-0.0346987	0.0286695	0.226164
Lamb/mutton	non-GBM	rs62106258	2	C	T	0.0216304	0.00340154	2.03068632824611e-10	-0.0657057	0.0627366	0.294949
Lamb/mutton	non-GBM	rs62398404	6	T	C	0.0129151	0.00219431	3.96318522779802e-09	-0.0175089	0.0383391	0.647898
Lamb/mutton	non-GBM	rs660880	1	A	G	-0.00903233	0.001464	6.84524385956424e-10	0.0387823	0.0237676	0.102737
Lamb/mutton	non-GBM	rs6829572	4	A	G	0.008401	0.00147406	1.20353105927206e-08	0.00855298	0.0243341	0.725227
Lamb/mutton	non-GBM	rs7447465	5	C	T	0.00958232	0.0015062	1.99250581626194e-10	0.00802914	0.0246882	0.745013
Non-oily fish	Glioma	rs11680516	2	C	T	0.0122842	0.00202829	1.39174129465293e-09	-0.0275575	0.0232133	0.235172
Non-oily fish	Glioma	rs16822430	2	C	T	0.0116344	0.00191996	1.36367542552866e-09	-0.0189614	0.021395	0.375479
Non-oily fish	Glioma	rs17317920	7	G	A	0.00906029	0.0016312	2.78613152895293e-08	-0.00388616	0.0183354	0.832147
Non-oily fish	Glioma	rs35287743	12	T	G	-0.0177401	0.00255244	3.64635505514957e-12	-0.0245706	0.0281664	0.383025
Non-oily fish	Glioma	rs4318925	6	T	C	-0.0150377	0.0021207	1.33229721816106e-12	-0.0461629	0.0247397	0.062049
Non-oily fish	Glioma	rs56094641	16	G	A	0.0125875	0.00165108	2.46319186291578e-14	-0.0225272	0.0184607	0.222358
Non-oily fish	Glioma	rs6957745	7	C	T	-0.0121791	0.00202331	1.75071297877111e-09	0.01669	0.0320827	0.602913
Non-oily fish	Glioma	rs7148387	14	G	A	-0.00930647	0.00165022	1.70512061376207e-08	-0.0127629	0.0186042	0.492701
Non-oily fish	Glioma	rs838133	19	G	A	0.016184	0.00167625	4.68687516806842e-22	0.0120657	0.0196529	0.539257
Non-oily fish	GBM	rs11680516	2	C	T	0.0122842	0.00202829	1.39174129465293e-09	-0.0191811	0.0285835	0.502184
Non-oily fish	GBM	rs16822430	2	C	T	0.0116344	0.00191996	1.36367542552866e-09	-0.00125586	0.0262107	0.961785
Non-oily fish	GBM	rs17317920	7	G	A	0.00906029	0.0016312	2.78613152895293e-08	-0.00108942	0.0225173	0.961412
Non-oily fish	GBM	rs35287743	12	T	G	-0.0177401	0.00255244	3.64635505514957e-12	-0.0388529	0.0345274	0.26047
Non-oily fish	GBM	rs3799077	6	G	T	-0.0107346	0.00175764	1.01271022369883e-09	-0.0508164	0.0240376	0.0345122
Non-oily fish	GBM	rs4318925	6	T	C	-0.0150377	0.0021207	1.33229721816106e-12	-0.0182606	0.0301793	0.545133
Non-oily fish	GBM	rs56094641	16	G	A	0.0125875	0.00165108	2.46319186291578e-14	-0.00192023	0.0225725	0.932206
Non-oily fish	GBM	rs6957745	7	C	T	-0.0121791	0.00202331	1.75071297877111e-09	0.00192875	0.0376429	0.959136
Non-oily fish	GBM	rs7148387	14	G	A	-0.00930647	0.00165022	1.70512061376207e-08	-0.0303184	0.0228298	0.184172
Non-oily fish	GBM	rs838133	19	G	A	0.016184	0.00167625	4.68687516806842e-22	0.0216803	0.023963	0.365602
Non-oily fish	non-GBM	rs11680516	2	C	T	0.0122842	0.00202829	1.39174129465293e-09	-0.0362042	0.0305442	0.235897
Non-oily fish	non-GBM	rs1260326	2	C	T	-0.00955354	0.0016553	7.85757069587932e-09	0.0113025	0.0243414	0.64241
Non-oily fish	non-GBM	rs16822430	2	C	T	0.0116344	0.00191996	1.36367542552866e-09	-0.0306355	0.0281032	0.275666
Non-oily fish	non-GBM	rs17317920	7	G	A	0.00906029	0.0016312	2.78613152895293e-08	-0.0210202	0.0240434	0.381978
Non-oily fish	non-GBM	rs35287743	12	T	G	-0.0177401	0.00255244	3.64635505514957e-12	0.00014943	0.0369831	0.996776
Non-oily fish	non-GBM	rs3799077	6	G	T	-0.0107346	0.00175764	1.01271022369883e-09	-0.0306233	0.0257231	0.23385
Non-oily fish	non-GBM	rs56094641	16	G	A	0.0125875	0.00165108	2.46319186291578e-14	-0.0397084	0.0242937	0.102151
Non-oily fish	non-GBM	rs6957745	7	C	T	-0.0121791	0.00202331	1.75071297877111e-09	0.038426	0.0420955	0.361333
Non-oily fish	non-GBM	rs7148387	14	G	A	-0.00930647	0.00165022	1.70512061376207e-08	0.00252068	0.0244643	0.917935
Non-oily fish	non-GBM	rs838133	19	G	A	0.016184	0.00167625	4.68687516806842e-22	0.00809132	0.0260577	0.756169
Oily fish	Glioma	rs10061973	5	T	G	-0.0108521	0.00191598	1.47889230737342e-08	0.0196566	0.0184017	0.285431
Oily fish	Glioma	rs10076975	5	C	T	0.0112394	0.0019672	1.10741119388686e-08	0.0144299	0.0186169	0.438282
Oily fish	Glioma	rs10510554	3	C	T	0.0110446	0.00193636	1.17169154810482e-08	0.0266282	0.0184171	0.148221
Oily fish	Glioma	rs10513136	3	A	G	-0.0233232	0.00386307	1.56541530975029e-09	0.0221422	0.0390594	0.570791
Oily fish	Glioma	rs114497213	3	T	G	0.0273225	0.00423605	1.11854071652286e-10	-0.0522359	0.0452661	0.24851
Oily fish	Glioma	rs11767283	7	G	A	0.0176735	0.00231943	2.54147752647094e-14	0.0115066	0.023603	0.625901
Oily fish	Glioma	rs11859365	16	C	A	0.0225669	0.00219679	9.35777000158921e-25	-0.013788	0.0214368	0.520099
Oily fish	Glioma	rs1201289	3	G	T	-0.0107265	0.0019595	4.39739376144595e-08	-0.00956145	0.0186518	0.608212
Oily fish	Glioma	rs12663865	6	A	G	0.012772	0.00223239	1.05760257256581e-08	-0.00141568	0.0210209	0.946306
Oily fish	Glioma	rs12855717	13	T	C	-0.0122298	0.00192275	2.00996874396383e-10	-0.0112926	0.0183092	0.537386
Oily fish	Glioma	rs12983532	19	T	C	-0.0133895	0.00223333	2.03100810719826e-09	-0.00424628	0.0219903	0.846882
Oily fish	Glioma	rs1361016	13	G	T	0.0149567	0.00265295	1.72274642018453e-08	0.0441507	0.0249092	0.0763179
Oily fish	Glioma	rs1421085	16	C	T	0.0184814	0.00194873	2.45146309901419e-21	-0.0241372	0.0184577	0.190974
Oily fish	Glioma	rs1876245	3	C	T	0.0151162	0.00193122	4.98537310301612e-15	0.0188732	0.0184546	0.306458
Oily fish	Glioma	rs1951286	14	G	T	-0.0145833	0.00199948	3.01900852688424e-13	-0.0164777	0.0191622	0.38984
Oily fish	Glioma	rs2374424	11	G	A	-0.0114437	0.00195609	4.90707265739513e-09	-0.00328009	0.0190786	0.863496
Oily fish	Glioma	rs275160	2	C	T	0.0121188	0.00210096	8.01130656299791e-09	-0.0117367	0.0202495	0.562181
Oily fish	Glioma	rs2827161	21	G	T	0.0107114	0.00193719	3.2142094192657e-08	0.0361394	0.0183522	0.0489287
Oily fish	Glioma	rs28533540	15	A	G	0.0146421	0.00192478	2.80194982097534e-14	0.00751028	0.0188822	0.690818
Oily fish	Glioma	rs2952140	17	T	C	-0.0106774	0.00191504	2.46749961847676e-08	0.0104009	0.0192333	0.588664
Oily fish	Glioma	rs303817	12	G	A	0.0135799	0.00220965	7.95993722982082e-10	0.0103362	0.0212886	0.627301
Oily fish	Glioma	rs3124402	13	G	A	-0.0220014	0.00215651	1.93596634010594e-24	0.0217154	0.02046	0.288525
Oily fish	Glioma	rs35287743	12	T	G	-0.0282201	0.00301071	7.03410885841735e-21	-0.0245706	0.0281664	0.383025
Oily fish	Glioma	rs4002471	19	T	C	-0.0192439	0.0019244	1.52477050071547e-23	-0.0028988	0.0196514	0.882729
Oily fish	Glioma	rs4278546	11	G	A	0.0125555	0.00193806	9.27091807842744e-11	-0.00155637	0.0217986	0.943081
Oily fish	Glioma	rs4869859	6	C	T	0.0140098	0.00192207	3.12466953847678e-13	-0.0123295	0.0182262	0.498739
Oily fish	Glioma	rs4982738	14	A	G	0.0108608	0.00196936	3.49001971772759e-08	0.011641	0.0195883	0.552322
Oily fish	Glioma	rs552234	9	A	G	-0.0116474	0.00191252	1.12854205945423e-09	-0.022743	0.0181836	0.211029
Oily fish	Glioma	rs55930451	2	T	C	-0.0170539	0.00307567	2.94331380087155e-08	0.0311208	0.029777	0.295963
Oily fish	Glioma	rs55985303	2	A	G	0.0129737	0.00223629	6.57482191100005e-09	0.0262234	0.0213203	0.218707
Oily fish	Glioma	rs59355765	18	T	C	-0.0162522	0.00260966	4.73308677344455e-10	-0.0440917	0.0250222	0.0780513
Oily fish	Glioma	rs6033437	20	A	C	0.0124683	0.00220977	1.67742790772455e-08	-0.00182229	0.0211193	0.93124
Oily fish	Glioma	rs6059844	20	G	A	0.0110001	0.00191451	9.15697789469081e-09	-0.00194942	0.0187109	0.917021
Oily fish	Glioma	rs6089753	20	T	C	-0.011542	0.0019184	1.78259248502699e-09	-0.0130684	0.0186526	0.483539
Oily fish	Glioma	rs61882686	11	A	C	0.0197559	0.0034254	8.04692524478698e-09	-0.0356681	0.0335449	0.28765
Oily fish	Glioma	rs6465487	7	G	A	-0.0123535	0.00195628	2.70526233959401e-10	0.0313118	0.0186406	0.0930035
Oily fish	Glioma	rs7243428	18	G	A	-0.0129784	0.00229212	1.49460408959191e-08	-0.0400489	0.0219134	0.0676102
Oily fish	Glioma	rs7254235	19	G	A	-0.0106304	0.00194012	4.27135615208134e-08	0.0139061	0.018333	0.448134
Oily fish	Glioma	rs75887709	19	G	A	-0.0159106	0.0028148	1.58149435543251e-08	0.030852	0.0284418	0.278038
Oily fish	Glioma	rs790564	8	C	A	0.0146906	0.00214766	7.90374485731036e-12	-0.00157404	0.0203098	0.938225
Oily fish	Glioma	rs9597870	13	G	T	-0.0127449	0.00223046	1.10336000603704e-08	-0.0238075	0.0214765	0.267629
Oily fish	Glioma	rs9606833	22	C	T	0.0169856	0.00223087	2.65966055457712e-14	-0.000810318	0.0216223	0.970105
Oily fish	Glioma	rs973526	1	T	C	-0.011507	0.00192962	2.47117857631025e-09	-0.0229988	0.0185289	0.214517
Oily fish	Glioma	rs9841174	3	C	T	0.0147781	0.00198025	8.47385033059159e-14	0.0161439	0.0186509	0.386718
Oily fish	Glioma	rs9889161	16	T	G	-0.0133201	0.0020015	2.8318699594201e-11	-0.0141455	0.0197333	0.473477
Oily fish	Glioma	rs9958909	18	G	T	0.0157617	0.00277809	1.39848411426861e-08	-0.0144844	0.0262009	0.580385
Oily fish	GBM	rs10061973	5	T	G	-0.0108521	0.00191598	1.47889230737342e-08	0.0135323	0.022431	0.546321
Oily fish	GBM	rs10510554	3	C	T	0.0110446	0.00193636	1.17169154810482e-08	0.0276898	0.0225829	0.220147
Oily fish	GBM	rs10513136	3	A	G	-0.0233232	0.00386307	1.56541530975029e-09	0.0406356	0.04809	0.398116
Oily fish	GBM	rs114497213	3	T	G	0.0273225	0.00423605	1.11854071652286e-10	-0.0291154	0.0548543	0.595573
Oily fish	GBM	rs11767283	7	G	A	0.0176735	0.00231943	2.54147752647094e-14	-0.016649	0.0289136	0.564738
Oily fish	GBM	rs11859365	16	C	A	0.0225669	0.00219679	9.35777000158921e-25	-0.0109054	0.0263266	0.678703
Oily fish	GBM	rs1201289	3	G	T	-0.0107265	0.0019595	4.39739376144595e-08	-0.00684921	0.0228806	0.764676
Oily fish	GBM	rs12663865	6	A	G	0.012772	0.00223239	1.05760257256581e-08	0.00705246	0.0257951	0.784543
Oily fish	GBM	rs12855717	13	T	C	-0.0122298	0.00192275	2.00996874396383e-10	-0.0221188	0.0224722	0.324982
Oily fish	GBM	rs12983532	19	T	C	-0.0133895	0.00223333	2.03100810719826e-09	-0.0196507	0.0270383	0.467364
Oily fish	GBM	rs1361016	13	G	T	0.0149567	0.00265295	1.72274642018453e-08	0.040261	0.0305041	0.186884
Oily fish	GBM	rs1421085	16	C	T	0.0184814	0.00194873	2.45146309901419e-21	-0.00271838	0.0225726	0.904144
Oily fish	GBM	rs16891727	6	A	C	-0.0237173	0.00284003	6.7645161096614e-17	-0.0472343	0.0360483	0.190092
Oily fish	GBM	rs17050031	2	T	C	-0.0120492	0.0019207	3.53388945571229e-10	0.0275988	0.0225281	0.220544
Oily fish	GBM	rs1876245	3	C	T	0.0151162	0.00193122	4.98537310301612e-15	0.0442356	0.0226684	0.0510071
Oily fish	GBM	rs1951286	14	G	T	-0.0145833	0.00199948	3.01900852688424e-13	-0.0369449	0.0235087	0.116057
Oily fish	GBM	rs2374424	11	G	A	-0.0114437	0.00195609	4.90707265739513e-09	-0.00759112	0.0229413	0.740725
Oily fish	GBM	rs275160	2	C	T	0.0121188	0.00210096	8.01130656299791e-09	-0.0237065	0.0249402	0.341839
Oily fish	GBM	rs2827161	21	G	T	0.0107114	0.00193719	3.2142094192657e-08	0.0276569	0.0225354	0.219723
Oily fish	GBM	rs28533540	15	A	G	0.0146421	0.00192478	2.80194982097534e-14	0.0374606	0.0230678	0.104389
Oily fish	GBM	rs2952140	17	T	C	-0.0106774	0.00191504	2.46749961847676e-08	0.0104291	0.0233998	0.655819
Oily fish	GBM	rs303817	12	G	A	0.0135799	0.00220965	7.95993722982082e-10	0.000122336	0.0261301	0.996264
Oily fish	GBM	rs3124402	13	G	A	-0.0220014	0.00215651	1.93596634010594e-24	0.0336883	0.025045	0.17859
Oily fish	GBM	rs35287743	12	T	G	-0.0282201	0.00301071	7.03410885841735e-21	-0.0388529	0.0345274	0.26047
Oily fish	GBM	rs4002471	19	T	C	-0.0192439	0.0019244	1.52477050071547e-23	-0.00227673	0.0238799	0.924044
Oily fish	GBM	rs4278546	11	G	A	0.0125555	0.00193806	9.27091807842744e-11	-0.00646934	0.0265343	0.807378
Oily fish	GBM	rs45501495	1	T	C	0.0156803	0.00225713	3.73114747771609e-12	0.038893	0.0259867	0.134484
Oily fish	GBM	rs4869859	6	C	T	0.0140098	0.00192207	3.12466953847678e-13	-0.0328665	0.0222747	0.140076
Oily fish	GBM	rs4982738	14	A	G	0.0108608	0.00196936	3.49001971772759e-08	-0.000359563	0.0239384	0.988016
Oily fish	GBM	rs552234	9	A	G	-0.0116474	0.00191252	1.12854205945423e-09	-0.0316329	0.0223196	0.156404
Oily fish	GBM	rs55930451	2	T	C	-0.0170539	0.00307567	2.94331380087155e-08	0.028831	0.0366759	0.431808
Oily fish	GBM	rs55985303	2	A	G	0.0129737	0.00223629	6.57482191100005e-09	0.0292646	0.0261544	0.263175
Oily fish	GBM	rs6033437	20	A	C	0.0124683	0.00220977	1.67742790772455e-08	0.00719774	0.0258389	0.780581
Oily fish	GBM	rs6059844	20	G	A	0.0110001	0.00191451	9.15697789469081e-09	0.0164019	0.0229108	0.474052
Oily fish	GBM	rs6089753	20	T	C	-0.011542	0.0019184	1.78259248502699e-09	-0.0239737	0.0228806	0.294742
Oily fish	GBM	rs61882686	11	A	C	0.0197559	0.0034254	8.04692524478698e-09	-0.0331951	0.0403294	0.410452
Oily fish	GBM	rs7243428	18	G	A	-0.0129784	0.00229212	1.49460408959191e-08	-0.0280663	0.0268827	0.296473
Oily fish	GBM	rs7254235	19	G	A	-0.0106304	0.00194012	4.27135615208134e-08	-0.00871588	0.0224389	0.6977
Oily fish	GBM	rs75887709	19	G	A	-0.0159106	0.0028148	1.58149435543251e-08	0.00810939	0.0348918	0.816215
Oily fish	GBM	rs790564	8	C	A	0.0146906	0.00214766	7.90374485731036e-12	0.0146418	0.0249655	0.557551
Oily fish	GBM	rs9597870	13	G	T	-0.0127449	0.00223046	1.10336000603704e-08	-0.0179968	0.0263036	0.493852
Oily fish	GBM	rs9606833	22	C	T	0.0169856	0.00223087	2.65966055457712e-14	-0.0162783	0.026493	0.538927
Oily fish	GBM	rs973526	1	T	C	-0.011507	0.00192962	2.47117857631025e-09	-0.027935	0.0227257	0.218987
Oily fish	GBM	rs9841174	3	C	T	0.0147781	0.00198025	8.47385033059159e-14	-0.0141044	0.0228704	0.537428
Oily fish	GBM	rs9889161	16	T	G	-0.0133201	0.0020015	2.8318699594201e-11	-0.0189055	0.0243321	0.437171
Oily fish	GBM	rs9958909	18	G	T	0.0157617	0.00277809	1.39848411426861e-08	-0.00377654	0.0320541	0.906212
Oily fish	non-GBM	rs10061973	5	T	G	-0.0108521	0.00191598	1.47889230737342e-08	0.0142509	0.024267	0.557032
Oily fish	non-GBM	rs10076975	5	C	T	0.0112394	0.0019672	1.10741119388686e-08	-0.0245323	0.024568	0.318014
Oily fish	non-GBM	rs10510554	3	C	T	0.0110446	0.00193636	1.17169154810482e-08	0.0309369	0.0242542	0.202122
Oily fish	non-GBM	rs10513136	3	A	G	-0.0233232	0.00386307	1.56541530975029e-09	0.00687494	0.0515943	0.893996
Oily fish	non-GBM	rs11767283	7	G	A	0.0176735	0.00231943	2.54147752647094e-14	0.0484288	0.0308539	0.116503
Oily fish	non-GBM	rs11859365	16	C	A	0.0225669	0.00219679	9.35777000158921e-25	-0.0242053	0.0281003	0.389024
Oily fish	non-GBM	rs1201289	3	G	T	-0.0107265	0.0019595	4.39739376144595e-08	-0.0341635	0.0245173	0.163485
Oily fish	non-GBM	rs12663865	6	A	G	0.012772	0.00223239	1.05760257256581e-08	-0.00214615	0.0275973	0.938014
Oily fish	non-GBM	rs12855717	13	T	C	-0.0122298	0.00192275	2.00996874396383e-10	0.00317424	0.0241283	0.895335
Oily fish	non-GBM	rs12983532	19	T	C	-0.0133895	0.00223333	2.03100810719826e-09	0.0223328	0.0288215	0.438419
Oily fish	non-GBM	rs1361016	13	G	T	0.0149567	0.00265295	1.72274642018453e-08	0.0495398	0.0327058	0.129845
Oily fish	non-GBM	rs1876245	3	C	T	0.0151162	0.00193122	4.98537310301612e-15	-0.016266	0.0242782	0.502869
Oily fish	non-GBM	rs1951286	14	G	T	-0.0145833	0.00199948	3.01900852688424e-13	0.00175076	0.025238	0.944695
Oily fish	non-GBM	rs2374424	11	G	A	-0.0114437	0.00195609	4.90707265739513e-09	-0.00795848	0.0245477	0.745783
Oily fish	non-GBM	rs275160	2	C	T	0.0121188	0.00210096	8.01130656299791e-09	0.00821849	0.0266607	0.757883
Oily fish	non-GBM	rs2827161	21	G	T	0.0107114	0.00193719	3.2142094192657e-08	0.0357497	0.0240902	0.13781
Oily fish	non-GBM	rs28533540	15	A	G	0.0146421	0.00192478	2.80194982097534e-14	-0.0104444	0.0248047	0.673706
Oily fish	non-GBM	rs2952140	17	T	C	-0.0106774	0.00191504	2.46749961847676e-08	0.0101751	0.0253971	0.688684
Oily fish	non-GBM	rs303817	12	G	A	0.0135799	0.00220965	7.95993722982082e-10	0.0348497	0.0279329	0.21217
Oily fish	non-GBM	rs3124402	13	G	A	-0.0220014	0.00215651	1.93596634010594e-24	0.00308186	0.0268012	0.908453
Oily fish	non-GBM	rs35287743	12	T	G	-0.0282201	0.00301071	7.03410885841735e-21	0.00014943	0.0369831	0.996776
Oily fish	non-GBM	rs4002471	19	T	C	-0.0192439	0.0019244	1.52477050071547e-23	-0.0104383	0.0259605	0.687622
Oily fish	non-GBM	rs4278546	11	G	A	0.0125555	0.00193806	9.27091807842744e-11	-0.00463427	0.0278118	0.867661
Oily fish	non-GBM	rs4869859	6	C	T	0.0140098	0.00192207	3.12466953847678e-13	0.00997914	0.0240129	0.677722
Oily fish	non-GBM	rs4982738	14	A	G	0.0108608	0.00196936	3.49001971772759e-08	0.0276771	0.0258212	0.283777
Oily fish	non-GBM	rs552234	9	A	G	-0.0116474	0.00191252	1.12854205945423e-09	-0.00788035	0.0239074	0.741688
Oily fish	non-GBM	rs55930451	2	T	C	-0.0170539	0.00307567	2.94331380087155e-08	0.0460252	0.0391639	0.239917
Oily fish	non-GBM	rs55985303	2	A	G	0.0129737	0.00223629	6.57482191100005e-09	0.027639	0.0281409	0.326019
Oily fish	non-GBM	rs59355765	18	T	C	-0.0162522	0.00260966	4.73308677344455e-10	-0.0196893	0.0327615	0.547847
Oily fish	non-GBM	rs6033437	20	A	C	0.0124683	0.00220977	1.67742790772455e-08	-0.00423686	0.0277543	0.878669
Oily fish	non-GBM	rs6059844	20	G	A	0.0110001	0.00191451	9.15697789469081e-09	-0.0214356	0.0245379	0.382351
Oily fish	non-GBM	rs6089753	20	T	C	-0.011542	0.0019184	1.78259248502699e-09	0.00487881	0.0244792	0.842025
Oily fish	non-GBM	rs61882686	11	A	C	0.0197559	0.0034254	8.04692524478698e-09	-0.0311205	0.0431271	0.47054
Oily fish	non-GBM	rs6465487	7	G	A	-0.0123535	0.00195628	2.70526233959401e-10	0.0035253	0.0245971	0.886036
Oily fish	non-GBM	rs7243428	18	G	A	-0.0129784	0.00229212	1.49460408959191e-08	-0.0483085	0.0288157	0.0936475
Oily fish	non-GBM	rs75887709	19	G	A	-0.0159106	0.0028148	1.58149435543251e-08	0.0412409	0.0374722	0.271082
Oily fish	non-GBM	rs790564	8	C	A	0.0146906	0.00214766	7.90374485731036e-12	-0.00937385	0.0266815	0.725345
Oily fish	non-GBM	rs9597870	13	G	T	-0.0127449	0.00223046	1.10336000603704e-08	-0.0407634	0.0282135	0.148509
Oily fish	non-GBM	rs9606833	22	C	T	0.0169856	0.00223087	2.65966055457712e-14	0.0186346	0.0283691	0.511268
Oily fish	non-GBM	rs973526	1	T	C	-0.011507	0.00192962	2.47117857631025e-09	-0.0321093	0.0243225	0.186786
Oily fish	non-GBM	rs9889161	16	T	G	-0.0133201	0.0020015	2.8318699594201e-11	-0.00519151	0.0259336	0.841336
Oily fish	non-GBM	rs9958909	18	G	T	0.0157617	0.00277809	1.39848411426861e-08	-0.0227786	0.034374	0.507541
Pork	Glioma	rs10972033	9	T	G	0.00897557	0.00147851	1.27364982187402e-09	0.0121532	0.018209	0.504499
Pork	Glioma	rs11211124	1	C	T	-0.00995273	0.00175408	1.39463938279539e-08	0.00951695	0.0216762	0.660624
Pork	Glioma	rs1355171	9	A	C	-0.0109832	0.001477	1.03658698122793e-13	-0.0223972	0.0182639	0.220082
Pork	Glioma	rs2387807	12	T	C	-0.0150846	0.00274837	4.05218325335775e-08	-0.0413332	0.0321487	0.198552
Pork	Glioma	rs36124222	18	C	T	0.00840935	0.00150083	2.10511649346377e-08	0.0262972	0.0187449	0.160646
Pork	Glioma	rs3964074	16	C	T	-0.00895091	0.00148347	1.60182538094795e-09	0.0274678	0.0182523	0.13235
Pork	Glioma	rs4146837	15	T	C	0.00879226	0.0014944	4.01748992562775e-09	0.0139229	0.0184011	0.449269
Pork	Glioma	rs7641973	3	A	G	0.00844615	0.00154097	4.22783551508168e-08	0.025978	0.0191172	0.174184
Pork	Glioma	rs838133	19	G	A	0.0108944	0.00152491	9.04619208284963e-13	0.0120657	0.0196529	0.539257
Pork	Glioma	rs9379832	6	G	A	-0.0114715	0.00170628	1.77892005935502e-11	-0.00899279	0.0203268	0.658193
Pork	GBM	rs10972033	9	T	G	0.00897557	0.00147851	1.27364982187402e-09	0.0309242	0.0223562	0.166588
Pork	GBM	rs11211124	1	C	T	-0.00995273	0.00175408	1.39463938279539e-08	0.00941249	0.0266389	0.723836
Pork	GBM	rs1355171	9	A	C	-0.0109832	0.001477	1.03658698122793e-13	-0.0234434	0.0223602	0.294435
Pork	GBM	rs2387807	12	T	C	-0.0150846	0.00274837	4.05218325335775e-08	-0.08435	0.0396498	0.0333887
Pork	GBM	rs36124222	18	C	T	0.00840935	0.00150083	2.10511649346377e-08	0.031152	0.0229254	0.174197
Pork	GBM	rs3964074	16	C	T	-0.00895091	0.00148347	1.60182538094795e-09	0.0258523	0.0224135	0.248735
Pork	GBM	rs4146837	15	T	C	0.00879226	0.0014944	4.01748992562775e-09	0.0108937	0.0225544	0.629098
Pork	GBM	rs7641973	3	A	G	0.00844615	0.00154097	4.22783551508168e-08	0.024014	0.0234665	0.306151
Pork	GBM	rs838133	19	G	A	0.0108944	0.00152491	9.04619208284963e-13	0.0216803	0.023963	0.365602
Pork	GBM	rs9379832	6	G	A	-0.0114715	0.00170628	1.77892005935502e-11	-0.00266789	0.0248568	0.914527
Pork	GBM	rs9973426	2	G	A	0.0110847	0.00193678	1.04497723722198e-08	-0.0400914	0.0287573	0.163279
Pork	non-GBM	rs10972033	9	T	G	0.00897557	0.00147851	1.27364982187402e-09	-0.0102285	0.0239287	0.669046
Pork	non-GBM	rs11211124	1	C	T	-0.00995273	0.00175408	1.39463938279539e-08	0.00339216	0.0285259	0.905343
Pork	non-GBM	rs1355171	9	A	C	-0.0109832	0.001477	1.03658698122793e-13	-0.011408	0.0239642	0.634043
Pork	non-GBM	rs2387807	12	T	C	-0.0150846	0.00274837	4.05218325335775e-08	0.0207607	0.0420148	0.621216
Pork	non-GBM	rs36124222	18	C	T	0.00840935	0.00150083	2.10511649346377e-08	0.0142151	0.0246435	0.564055
Pork	non-GBM	rs3964074	16	C	T	-0.00895091	0.00148347	1.60182538094795e-09	0.0283884	0.0239659	0.236202
Pork	non-GBM	rs4146837	15	T	C	0.00879226	0.0014944	4.01748992562775e-09	0.0072646	0.0243009	0.764983
Pork	non-GBM	rs7641973	3	A	G	0.00844615	0.00154097	4.22783551508168e-08	0.0143223	0.0250437	0.567396
Pork	non-GBM	rs838133	19	G	A	0.0108944	0.00152491	9.04619208284963e-13	0.00809132	0.0260577	0.756169
Pork	non-GBM	rs9379832	6	G	A	-0.0114715	0.00170628	1.77892005935502e-11	-0.00965053	0.0267425	0.718198
Poultry	Glioma	rs1051730	15	A	G	-0.0108759	0.00192936	1.72987267549403e-08	-0.00567041	0.0192036	0.767781
Poultry	Glioma	rs2426440	20	G	A	0.0112177	0.00205323	4.66993764111681e-08	-0.03023	0.0206138	0.142515
Poultry	Glioma	rs2565017	18	A	G	0.0109515	0.00188211	5.92945264630804e-09	-0.0219302	0.0190869	0.25057
Poultry	Glioma	rs2965200	19	A	G	-0.0104197	0.00190089	4.21770516487707e-08	-0.0254573	0.0190839	0.182214
Poultry	Glioma	rs9923768	16	A	G	0.0105123	0.00185899	1.55987125953292e-08	-0.0185929	0.0185209	0.315432
Poultry	Glioma	rs9997448	4	T	C	-0.0104646	0.00188288	2.73254729105221e-08	0.0072701	0.0188762	0.700129
Poultry	GBM	rs1051730	15	A	G	-0.0108759	0.00192936	1.72987267549403e-08	0.018342	0.0234467	0.434049
Poultry	GBM	rs2426440	20	G	A	0.0112177	0.00205323	4.66993764111681e-08	-0.0121442	0.0253804	0.632303
Poultry	GBM	rs2565017	18	A	G	0.0109515	0.00188211	5.92945264630804e-09	-0.0114681	0.0235046	0.625614
Poultry	GBM	rs2965200	19	A	G	-0.0104197	0.00190089	4.21770516487707e-08	-0.044793	0.0234149	0.0557462
Poultry	GBM	rs9923768	16	A	G	0.0105123	0.00185899	1.55987125953292e-08	-0.00872709	0.0227182	0.700871
Poultry	GBM	rs9997448	4	T	C	-0.0104646	0.00188288	2.73254729105221e-08	0.0384209	0.0230858	0.0960595
Poultry	non-GBM	rs1051730	15	A	G	-0.0108759	0.00192936	1.72987267549403e-08	-0.0483341	0.025332	0.0563883
Poultry	non-GBM	rs2426440	20	G	A	0.0112177	0.00205323	4.66993764111681e-08	-0.0390584	0.0270629	0.148951
Poultry	non-GBM	rs2965200	19	A	G	-0.0104197	0.00190089	4.21770516487707e-08	-0.0150235	0.0251113	0.549656
Poultry	non-GBM	rs7829800	8	G	A	0.011458	0.00194283	3.68866094032927e-09	0.0365283	0.0254025	0.150439
Poultry	non-GBM	rs9923768	16	A	G	0.0105123	0.00185899	1.55987125953292e-08	-0.0397182	0.0244305	0.104001
Poultry	non-GBM	rs9997448	4	T	C	-0.0104646	0.00188288	2.73254729105221e-08	-0.0339318	0.0248802	0.172629
Processed_meat	Glioma	rs10454812	5	C	A	-0.0199599	0.00344207	6.67882988760893e-09	-0.0032994	0.0422056	0.937689
Processed_meat	Glioma	rs11887120	2	T	C	0.0119621	0.00216043	3.07859906791087e-08	-0.00798987	0.0184793	0.665473
Processed_meat	Glioma	rs11894162	2	T	C	0.0120489	0.00210698	1.07428047212222e-08	-0.0188029	0.0183018	0.304243
Processed_meat	Glioma	rs1422192	5	A	G	0.0169681	0.00287128	3.42951252385362e-09	-0.0274477	0.024886	0.270054
Processed_meat	Glioma	rs2029401	5	G	A	0.0146312	0.0021292	6.34462042811109e-12	-0.0367984	0.0184693	0.0463256
Processed_meat	Glioma	rs203319	22	T	C	-0.016423	0.00260186	2.75411393903486e-10	0.0180688	0.0232371	0.436815
Processed_meat	Glioma	rs2873054	3	C	A	0.0139958	0.00218986	1.64605273711448e-10	0.0263892	0.0190985	0.16705
Processed_meat	Glioma	rs34241936	17	G	A	0.0328367	0.00575337	1.14724806175577e-08	0.00160135	0.0545	0.976559
Processed_meat	Glioma	rs3762621	2	T	C	-0.0149895	0.00271965	3.55677660169461e-08	0.00552229	0.0237181	0.815893
Processed_meat	Glioma	rs4077924	2	C	T	0.0124987	0.00228468	4.48371013017453e-08	-0.0127628	0.0200113	0.523618
Processed_meat	Glioma	rs4240672	8	A	G	0.0171201	0.00209412	2.95082965142672e-16	-0.00984204	0.018355	0.591818
Processed_meat	Glioma	rs6010651	20	C	A	-0.0124059	0.00216796	1.05039451850049e-08	-0.0283414	0.0188678	0.133071
Processed_meat	Glioma	rs6484504	11	C	T	0.0154728	0.0023479	4.39651229046084e-11	0.00689559	0.0211149	0.74399
Processed_meat	Glioma	rs6765179	3	A	G	-0.0127603	0.00226606	1.79114486125338e-08	-0.0221283	0.0200299	0.269263
Processed_meat	Glioma	rs6786550	3	C	T	0.0121871	0.00217408	2.07492234992321e-08	0.00871614	0.0189904	0.646252
Processed_meat	Glioma	rs6961970	7	A	C	-0.0140142	0.00244137	9.45081107713157e-09	0.00600903	0.0217357	0.782196
Processed_meat	Glioma	rs7531118	1	C	T	-0.0140719	0.00211347	2.77206717291765e-11	0.0131336	0.0184261	0.475987
Processed_meat	Glioma	rs77165542	2	T	C	0.0338786	0.00572502	3.26596384868053e-09	-0.0834508	0.0560801	0.136734
Processed_meat	Glioma	rs8096167	18	C	T	-0.0145937	0.00267084	4.65297394530643e-08	0.0362494	0.023405	0.121433
Processed_meat	Glioma	rs838133	19	G	A	0.0190137	0.00216555	1.63359926454156e-18	0.0120657	0.0196529	0.539257
Processed_meat	Glioma	rs9809856	3	G	A	0.0132887	0.00209967	2.46839981942306e-10	-0.0185543	0.0183138	0.310996
Processed_meat	GBM	rs11887120	2	T	C	0.0119621	0.00216043	3.07859906791087e-08	-0.0313845	0.0227067	0.16692
Processed_meat	GBM	rs11894162	2	T	C	0.0120489	0.00210698	1.07428047212222e-08	-0.0233792	0.022473	0.298189
Processed_meat	GBM	rs1422192	5	A	G	0.0169681	0.00287128	3.42951252385362e-09	-0.0148999	0.030586	0.626153
Processed_meat	GBM	rs2029401	5	G	A	0.0146312	0.0021292	6.34462042811109e-12	-0.0294135	0.0226636	0.194346
Processed_meat	GBM	rs203319	22	T	C	-0.016423	0.00260186	2.75411393903486e-10	-0.000359845	0.0282967	0.989854
Processed_meat	GBM	rs2873054	3	C	A	0.0139958	0.00218986	1.64605273711448e-10	0.0268776	0.0234504	0.251735
Processed_meat	GBM	rs34241936	17	G	A	0.0328367	0.00575337	1.14724806175577e-08	0.00385286	0.0658751	0.95336
Processed_meat	GBM	rs3762621	2	T	C	-0.0149895	0.00271965	3.55677660169461e-08	-0.0256113	0.0292075	0.380555
Processed_meat	GBM	rs4077924	2	C	T	0.0124987	0.00228468	4.48371013017453e-08	-0.0214548	0.0245802	0.382745
Processed_meat	GBM	rs4240672	8	A	G	0.0171201	0.00209412	2.95082965142672e-16	-0.00685521	0.0225128	0.760745
Processed_meat	GBM	rs6484504	11	C	T	0.0154728	0.0023479	4.39651229046084e-11	0.0275306	0.0254181	0.27876
Processed_meat	GBM	rs6765179	3	A	G	-0.0127603	0.00226606	1.79114486125338e-08	-0.0427087	0.0246279	0.0828894
Processed_meat	GBM	rs6786550	3	C	T	0.0121871	0.00217408	2.07492234992321e-08	0.0357528	0.0233457	0.125659
Processed_meat	GBM	rs6961970	7	A	C	-0.0140142	0.00244137	9.45081107713157e-09	0.000127188	0.0267228	0.996202
Processed_meat	GBM	rs7531118	1	C	T	-0.0140719	0.00211347	2.77206717291765e-11	0.0103826	0.0226746	0.647028
Processed_meat	GBM	rs77165542	2	T	C	0.0338786	0.00572502	3.26596384868053e-09	-0.100876	0.068879	0.143045
Processed_meat	GBM	rs838133	19	G	A	0.0190137	0.00216555	1.63359926454156e-18	0.0216803	0.023963	0.365602
Processed_meat	GBM	rs9809856	3	G	A	0.0132887	0.00209967	2.46839981942306e-10	-0.0357705	0.0224773	0.111519
Processed_meat	non-GBM	rs10454812	5	C	A	-0.0199599	0.00344207	6.67882988760893e-09	0.0523764	0.0554804	0.345143
Processed_meat	non-GBM	rs11887120	2	T	C	0.0119621	0.00216043	3.07859906791087e-08	0.0202775	0.0242894	0.403814
Processed_meat	non-GBM	rs11894162	2	T	C	0.0120489	0.00210698	1.07428047212222e-08	-0.0317317	0.0240388	0.18683
Processed_meat	non-GBM	rs1422192	5	A	G	0.0169681	0.00287128	3.42951252385362e-09	-0.0294191	0.0327074	0.368407
Processed_meat	non-GBM	rs2029401	5	G	A	0.0146312	0.0021292	6.34462042811109e-12	-0.0454114	0.0243091	0.06175
Processed_meat	non-GBM	rs203319	22	T	C	-0.016423	0.00260186	2.75411393903486e-10	0.0311872	0.0305906	0.307964
Processed_meat	non-GBM	rs2873054	3	C	A	0.0139958	0.00218986	1.64605273711448e-10	0.0116043	0.0250079	0.642629
Processed_meat	non-GBM	rs34241936	17	G	A	0.0328367	0.00575337	1.14724806175577e-08	0.0120988	0.07202	0.866589
Processed_meat	non-GBM	rs3762621	2	T	C	-0.0149895	0.00271965	3.55677660169461e-08	0.0368631	0.0311471	0.236605
Processed_meat	non-GBM	rs4077924	2	C	T	0.0124987	0.00228468	4.48371013017453e-08	-0.000360098	0.0264016	0.989118
Processed_meat	non-GBM	rs4240672	8	A	G	0.0171201	0.00209412	2.95082965142672e-16	-0.0203449	0.0241744	0.40002
Processed_meat	non-GBM	rs6010651	20	C	A	-0.0124059	0.00216796	1.05039451850049e-08	0.000516347	0.0247963	0.983386
Processed_meat	non-GBM	rs6484504	11	C	T	0.0154728	0.0023479	4.39651229046084e-11	-0.00914666	0.0272134	0.736789
Processed_meat	non-GBM	rs6765179	3	A	G	-0.0127603	0.00226606	1.79114486125338e-08	-0.0144799	0.0263914	0.583239
Processed_meat	non-GBM	rs6786550	3	C	T	0.0121871	0.00217408	2.07492234992321e-08	-0.0128636	0.0249507	0.606161
Processed_meat	non-GBM	rs6961970	7	A	C	-0.0140142	0.00244137	9.45081107713157e-09	0.0224646	0.0284209	0.42928
Processed_meat	non-GBM	rs7531118	1	C	T	-0.0140719	0.00211347	2.77206717291765e-11	0.0417642	0.0242398	0.0848955
Processed_meat	non-GBM	rs77165542	2	T	C	0.0338786	0.00572502	3.26596384868053e-09	-0.0710604	0.0737809	0.335483
Processed_meat	non-GBM	rs8096167	18	C	T	-0.0145937	0.00267084	4.65297394530643e-08	-0.0102107	0.0308899	0.740983
Processed_meat	non-GBM	rs838133	19	G	A	0.0190137	0.00216555	1.63359926454156e-18	0.00809132	0.0260577	0.756169
Processed_meat	non-GBM	rs9809856	3	G	A	0.0132887	0.00209967	2.46839981942306e-10	-0.00124255	0.0240941	0.958871
Red_wine	Glioma	rs10925183	1	A	G	-0.011922	0.00211168	1.64470549021475e-08	-0.0280302	0.0187433	0.13479
Red_wine	Glioma	rs11714337	3	A	G	0.0123918	0.00208811	2.94818728758037e-09	0.0200067	0.0185574	0.28099
Red_wine	Glioma	rs1229984	4	C	T	0.0609318	0.00673472	1.46394111958219e-19	0.0101068	0.0494956	0.838201
Red_wine	Glioma	rs12692596	2	T	C	-0.0116782	0.0021345	4.47088802384413e-08	0.0150429	0.0188124	0.423928
Red_wine	Glioma	rs17817497	16	C	T	0.014091	0.00211408	2.64106063332944e-11	-0.0209455	0.0184917	0.257341
Red_wine	Glioma	rs303753	18	A	G	-0.0183206	0.0021899	5.96310747620786e-17	-0.0295074	0.0194223	0.128698
Red_wine	Glioma	rs35698271	1	C	A	-0.0153487	0.00269709	1.26418024403647e-08	0.0277624	0.0233514	0.234482
Red_wine	Glioma	rs4643716	3	A	C	0.0115308	0.00210517	4.31688151305813e-08	-0.0148682	0.0188375	0.429945
Red_wine	Glioma	rs55968191	8	A	G	0.0132033	0.00241641	4.65484704741504e-08	0.00346138	0.022149	0.875815
Red_wine	Glioma	rs62573521	9	T	C	-0.0323105	0.00524921	7.49321136517073e-10	-0.0391428	0.0500659	0.434318
Red_wine	Glioma	rs627685	18	C	T	-0.0125352	0.00226097	2.95353307995368e-08	0.0303185	0.0199341	0.128275
Red_wine	Glioma	rs6882046	5	G	A	0.0162857	0.00234886	4.10703278071815e-12	-0.0090596	0.0204214	0.657308
Red_wine	Glioma	rs6908328	6	A	C	0.0127108	0.00206267	7.16939542388793e-10	0.0278273	0.0182546	0.127409
Red_wine	Glioma	rs898751	17	T	C	-0.012363	0.00206424	2.1096756389586e-09	-0.0180991	0.0184337	0.326174
Red_wine	GBM	rs10925183	1	A	G	-0.011922	0.00211168	1.64470549021475e-08	-0.0338067	0.0230295	0.142111
Red_wine	GBM	rs11714337	3	A	G	0.0123918	0.00208811	2.94818728758037e-09	0.0413918	0.0227979	0.0694315
Red_wine	GBM	rs1229984	4	C	T	0.0609318	0.00673472	1.46394111958219e-19	-0.0642977	0.0600266	0.2841
Red_wine	GBM	rs12692596	2	T	C	-0.0116782	0.0021345	4.47088802384413e-08	-0.00573858	0.023098	0.80379
Red_wine	GBM	rs17817497	16	C	T	0.014091	0.00211408	2.64106063332944e-11	-0.00185871	0.0226108	0.934484
Red_wine	GBM	rs303753	18	A	G	-0.0183206	0.0021899	5.96310747620786e-17	-0.0307839	0.0238981	0.197701
Red_wine	GBM	rs35698271	1	C	A	-0.0153487	0.00269709	1.26418024403647e-08	0.0281809	0.028677	0.325755
Red_wine	GBM	rs4643716	3	A	C	0.0115308	0.00210517	4.31688151305813e-08	-0.044945	0.0232402	0.0531213
Red_wine	GBM	rs55968191	8	A	G	0.0132033	0.00241641	4.65484704741504e-08	-0.00885239	0.0272277	0.745087
Red_wine	GBM	rs62573521	9	T	C	-0.0323105	0.00524921	7.49321136517073e-10	-0.0229558	0.0616473	0.709615
Red_wine	GBM	rs627685	18	C	T	-0.0125352	0.00226097	2.95353307995368e-08	0.033416	0.0243533	0.17002
Red_wine	GBM	rs6882046	5	G	A	0.0162857	0.00234886	4.10703278071815e-12	-0.00169761	0.0251058	0.94609
Red_wine	GBM	rs6908328	6	A	C	0.0127108	0.00206267	7.16939542388793e-10	0.0353228	0.0224654	0.115876
Red_wine	GBM	rs898751	17	T	C	-0.012363	0.00206424	2.1096756389586e-09	0.00349306	0.0226055	0.877198
Red_wine	non-GBM	rs10822129	10	T	C	0.01344	0.0021284	2.70856722462165e-10	-0.0149386	0.0241353	0.535948
Red_wine	non-GBM	rs10925183	1	A	G	-0.011922	0.00211168	1.64470549021475e-08	-0.0286445	0.024601	0.244276
Red_wine	non-GBM	rs11714337	3	A	G	0.0123918	0.00208811	2.94818728758037e-09	-0.0108269	0.0244121	0.6574
Red_wine	non-GBM	rs1229984	4	C	T	0.0609318	0.00673472	1.46394111958219e-19	0.0847296	0.0654092	0.19519
Red_wine	non-GBM	rs12692596	2	T	C	-0.0116782	0.0021345	4.47088802384413e-08	0.0351421	0.0247691	0.15596
Red_wine	non-GBM	rs17817497	16	C	T	0.014091	0.00211408	2.64106063332944e-11	-0.0381015	0.0243496	0.117638
Red_wine	non-GBM	rs303753	18	A	G	-0.0183206	0.0021899	5.96310747620786e-17	-0.0289172	0.025628	0.259175
Red_wine	non-GBM	rs35698271	1	C	A	-0.0153487	0.00269709	1.26418024403647e-08	-0.00414088	0.0307595	0.892912
Red_wine	non-GBM	rs4643716	3	A	C	0.0115308	0.00210517	4.31688151305813e-08	0.00972445	0.0248005	0.694979
Red_wine	non-GBM	rs55968191	8	A	G	0.0132033	0.00241641	4.65484704741504e-08	0.0154132	0.0293349	0.599291
Red_wine	non-GBM	rs62573521	9	T	C	-0.0323105	0.00524921	7.49321136517073e-10	-0.0537481	0.065122	0.409176
Red_wine	non-GBM	rs627685	18	C	T	-0.0125352	0.00226097	2.95353307995368e-08	0.0330053	0.0264023	0.211266
Red_wine	non-GBM	rs6882046	5	G	A	0.0162857	0.00234886	4.10703278071815e-12	-0.00843627	0.0269313	0.75409
Red_wine	non-GBM	rs6908328	6	A	C	0.0127108	0.00206267	7.16939542388793e-10	0.0326778	0.0239909	0.173168
Red_wine	non-GBM	rs898751	17	T	C	-0.012363	0.00206424	2.1096756389586e-09	-0.0505221	0.0242276	0.0370409
Salad_raw_vegetable	Glioma	rs1052352	16	T	C	0.00816444	0.00142564	1.02306819840987e-08	-0.0186854	0.0187548	0.319104
Salad_raw_vegetable	Glioma	rs10819082	9	A	G	-0.00916475	0.00151342	1.39847090204823e-09	-0.028777	0.0192634	0.13521
Salad_raw_vegetable	Glioma	rs12908495	15	A	C	-0.00935	0.00166573	1.98670955620075e-08	-0.0274722	0.0212923	0.196967
Salad_raw_vegetable	Glioma	rs4291983	18	A	C	-0.00839985	0.00142481	3.73734898343149e-09	-0.0135072	0.0182182	0.458445
Salad_raw_vegetable	Glioma	rs62461186	7	C	A	-0.0113438	0.00185732	1.01129403805458e-09	-0.00610136	0.0327272	0.852107
Salad_raw_vegetable	Glioma	rs6482190	10	G	A	0.0112719	0.00159025	1.35935467720751e-12	0.000299592	0.0199957	0.988046
Salad_raw_vegetable	Glioma	rs790561	8	G	A	0.012474	0.00156199	1.39425414414336e-15	-0.000222212	0.0199765	0.991125
Salad_raw_vegetable	Glioma	rs8130508	21	A	G	0.0087404	0.00157797	3.04177042610848e-08	-0.016776	0.0275704	0.542869
Salad_raw_vegetable	GBM	rs1052352	16	T	C	0.00816444	0.00142564	1.02306819840987e-08	-0.01826	0.0229827	0.426898
Salad_raw_vegetable	GBM	rs10819082	9	A	G	-0.00916475	0.00151342	1.39847090204823e-09	-0.0379574	0.0236214	0.108075
Salad_raw_vegetable	GBM	rs12908495	15	A	C	-0.00935	0.00166573	1.98670955620075e-08	-0.0394281	0.0261535	0.131665
Salad_raw_vegetable	GBM	rs4291983	18	A	C	-0.00839985	0.00142481	3.73734898343149e-09	-0.0247407	0.0223383	0.268057
Salad_raw_vegetable	GBM	rs62461186	7	C	A	-0.0113438	0.00185732	1.01129403805458e-09	0.00210898	0.0383775	0.956175
Salad_raw_vegetable	GBM	rs6482190	10	G	A	0.0112719	0.00159025	1.35935467720751e-12	4.2867e-05	0.0245538	0.998607
Salad_raw_vegetable	GBM	rs75248709	6	T	C	-0.0197339	0.00352774	2.21997587121784e-08	0.0774459	0.062305	0.213864
Salad_raw_vegetable	GBM	rs790561	8	G	A	0.012474	0.00156199	1.39425414414336e-15	0.023235	0.0245881	0.344675
Salad_raw_vegetable	GBM	rs8130508	21	A	G	0.0087404	0.00157797	3.04177042610848e-08	-0.0196887	0.0322787	0.541888
Salad_raw_vegetable	non-GBM	rs1052352	16	T	C	0.00816444	0.00142564	1.02306819840987e-08	-0.0130816	0.024623	0.595229
Salad_raw_vegetable	non-GBM	rs10819082	9	A	G	-0.00916475	0.00151342	1.39847090204823e-09	-0.0119131	0.0253412	0.638277
Salad_raw_vegetable	non-GBM	rs12908495	15	A	C	-0.00935	0.00166573	1.98670955620075e-08	-0.00453183	0.0279092	0.871009
Salad_raw_vegetable	non-GBM	rs4291983	18	A	C	-0.00839985	0.00142481	3.73734898343149e-09	-0.00356076	0.0239563	0.881841
Salad_raw_vegetable	non-GBM	rs62461186	7	C	A	-0.0113438	0.00185732	1.01129403805458e-09	0.00177817	0.0433691	0.967295
Salad_raw_vegetable	non-GBM	rs6482190	10	G	A	0.0112719	0.00159025	1.35935467720751e-12	-0.00194853	0.0263409	0.941031
Salad_raw_vegetable	non-GBM	rs790561	8	G	A	0.012474	0.00156199	1.39425414414336e-15	-0.0125717	0.0262524	0.632026
Salad_raw_vegetable	non-GBM	rs8130508	21	A	G	0.0087404	0.00157797	3.04177042610848e-08	-0.0191952	0.0360699	0.594611
Salt_added_to_food	Glioma	rs1008078	1	T	C	0.0116597	0.00180649	1.08691806939894e-10	0.00670156	0.0187478	0.720749
Salt_added_to_food	Glioma	rs10128297	10	T	C	-0.0105548	0.00180004	4.52808307564284e-09	-0.00327067	0.0186124	0.86051
Salt_added_to_food	Glioma	rs10140751	14	T	G	-0.0112745	0.00204674	3.61871393067136e-08	0.0149987	0.0296719	0.613218
Salt_added_to_food	Glioma	rs1045411	13	T	C	-0.0150663	0.0019926	3.99594409355809e-14	-0.017505	0.0209856	0.4042
Salt_added_to_food	Glioma	rs10752999	1	C	A	0.0127624	0.00192721	3.538545830584e-11	0.0172234	0.0199854	0.388799
Salt_added_to_food	Glioma	rs10971930	9	C	T	0.0155012	0.00264358	4.52623798906389e-09	0.0228051	0.0269651	0.397707
Salt_added_to_food	Glioma	rs11022746	11	G	T	0.0118271	0.0019132	6.33579465026192e-10	-0.0146254	0.0231768	0.528017
Salt_added_to_food	Glioma	rs11075194	16	G	A	-0.00981656	0.00178742	3.97345241939794e-08	0.0219978	0.0184425	0.232956
Salt_added_to_food	Glioma	rs11082431	18	T	C	0.0105645	0.00192067	3.78878326249455e-08	0.0144974	0.0198021	0.464097
Salt_added_to_food	Glioma	rs11126666	2	A	G	-0.0119879	0.00201908	2.8973990313348e-09	0.000538252	0.0204092	0.97896
Salt_added_to_food	Glioma	rs11210985	1	A	G	-0.0156565	0.00181806	7.20151847012423e-18	0.00234899	0.019027	0.901746
Salt_added_to_food	Glioma	rs11761254	7	T	C	-0.0176809	0.00254593	3.79075603969217e-12	0.0132059	0.0287979	0.646543
Salt_added_to_food	Glioma	rs12094804	1	G	A	0.0205059	0.00365579	2.03314542434896e-08	0.011067	0.0391614	0.777484
Salt_added_to_food	Glioma	rs12563932	1	C	A	-0.0284929	0.00520996	4.52763710761007e-08	0.0329836	0.0533138	0.536134
Salt_added_to_food	Glioma	rs12658060	5	C	T	-0.0274145	0.00211762	2.47836601078977e-38	0.00562277	0.0217855	0.796332
Salt_added_to_food	Glioma	rs12789951	11	T	C	-0.0117174	0.00179694	6.99557939287993e-11	0.00246345	0.0190154	0.896922
Salt_added_to_food	Glioma	rs13131880	4	C	T	-0.0126193	0.00212752	3.00252525668457e-09	0.0261209	0.0223404	0.242314
Salt_added_to_food	Glioma	rs1726866	7	A	G	0.0265437	0.00176998	7.72659608724313e-51	-0.0371664	0.0182281	0.0414545
Salt_added_to_food	Glioma	rs1728779	16	G	A	0.00987078	0.0017892	3.45094681334188e-08	-0.0055197	0.0187783	0.768803
Salt_added_to_food	Glioma	rs17805497	2	C	T	0.0124815	0.00185017	1.51833430072646e-11	0.000154787	0.0192506	0.993585
Salt_added_to_food	Glioma	rs1823011	5	G	A	-0.0102255	0.00186117	3.92653060077018e-08	-0.00489428	0.0192079	0.798873
Salt_added_to_food	Glioma	rs1895951	12	C	T	-0.0116911	0.00214215	4.82483788860177e-08	0.00961964	0.0229269	0.674793
Salt_added_to_food	Glioma	rs2263636	2	C	A	0.0112558	0.00196454	1.00736740351173e-08	-0.0249455	0.0206782	0.227677
Salt_added_to_food	Glioma	rs2339234	5	A	G	-0.0176416	0.00190008	1.62221689432684e-20	0.002235	0.0194433	0.908485
Salt_added_to_food	Glioma	rs2506738	6	G	A	-0.0151014	0.00180067	5.00638087397672e-17	0.030889	0.0186608	0.097866
Salt_added_to_food	Glioma	rs264932	2	G	A	-0.0104199	0.0018018	7.33581237532969e-09	0.0186145	0.0187322	0.320359
Salt_added_to_food	Glioma	rs2693687	14	T	C	0.0116279	0.00182047	1.68832952688829e-10	-0.0162704	0.0187278	0.384966
Salt_added_to_food	Glioma	rs2736748	3	G	A	0.0280118	0.00215956	1.78524953502262e-38	0.0202424	0.0222237	0.362375
Salt_added_to_food	Glioma	rs2835623	21	T	C	0.0226771	0.00414363	4.43075480476926e-08	-0.0375525	0.0428639	0.380984
Salt_added_to_food	Glioma	rs28366169	6	A	G	-0.0208479	0.00329942	2.63847854399284e-10	-0.0483174	0.0382202	0.206163
Salt_added_to_food	Glioma	rs2852348	18	G	A	-0.0131167	0.0017774	1.58632373141511e-13	-0.00659896	0.0181573	0.716282
Salt_added_to_food	Glioma	rs2899345	22	C	T	0.00988666	0.001773	2.45783562626268e-08	0.0177543	0.0183091	0.332197
Salt_added_to_food	Glioma	rs324018	12	G	T	0.0100101	0.00181156	3.28212767408362e-08	-0.00510593	0.0187254	0.785103
Salt_added_to_food	Glioma	rs329670	11	C	T	-0.0152915	0.00263275	6.3153577865271e-09	0.0286283	0.0333914	0.391249
Salt_added_to_food	Glioma	rs33137	5	T	C	-0.0120839	0.00177315	9.43071337347315e-12	0.0344255	0.018188	0.0583904
Salt_added_to_food	Glioma	rs34906832	4	G	A	0.0150976	0.00253007	2.41262324650067e-09	0.00816583	0.0269428	0.761829
Salt_added_to_food	Glioma	rs35099536	6	C	A	0.0259587	0.00320749	5.81408492780146e-16	0.0231214	0.0336628	0.492176
Salt_added_to_food	Glioma	rs35142265	17	G	A	0.0150134	0.00213637	2.10224627427108e-12	-0.0265985	0.0225412	0.238002
Salt_added_to_food	Glioma	rs35271178	11	T	C	0.010244	0.00179093	1.0656592919875e-08	-0.00783212	0.0187558	0.676251
Salt_added_to_food	Glioma	rs3890316	4	A	G	-0.0113326	0.00204164	2.84473103063885e-08	-0.0198544	0.0209639	0.343601
Salt_added_to_food	Glioma	rs400750	3	G	T	0.016712	0.00181467	3.27989783116738e-20	0.0198461	0.018495	0.283247
Salt_added_to_food	Glioma	rs4235642	5	G	A	0.0122937	0.00181648	1.30692349506253e-11	0.0241798	0.0189037	0.20086
Salt_added_to_food	Glioma	rs429358	19	C	T	-0.0153977	0.00244198	2.87420673548948e-10	0.0332062	0.0262245	0.205432
Salt_added_to_food	Glioma	rs4595499	10	T	C	-0.0172775	0.00180773	1.20557835430653e-21	0.0348482	0.0188404	0.064363
Salt_added_to_food	Glioma	rs4739105	8	C	T	0.0154648	0.00218013	1.30741210949196e-12	0.0312308	0.0225334	0.165754
Salt_added_to_food	Glioma	rs4799949	18	T	C	-0.0109799	0.00187206	4.48745212513799e-09	0.0114107	0.0194917	0.55827
Salt_added_to_food	Glioma	rs4860797	4	A	G	0.011667	0.00180763	1.08714814967989e-10	0.0350525	0.0185492	0.0587969
Salt_added_to_food	Glioma	rs491907	15	G	A	0.0109863	0.00176296	4.61296564145031e-10	-0.00500865	0.0181403	0.782467
Salt_added_to_food	Glioma	rs4948275	10	T	C	0.0127146	0.00177265	7.35591458931681e-13	-0.00448728	0.0250616	0.857898
Salt_added_to_food	Glioma	rs4981196	14	C	A	-0.0114561	0.00182248	3.25760621692154e-10	0.0135878	0.0187951	0.469716
Salt_added_to_food	Glioma	rs526210	4	A	G	0.010095	0.00181871	2.84629674538862e-08	0.00484096	0.0185299	0.793899
Salt_added_to_food	Glioma	rs528301	2	A	G	0.0152609	0.00177008	6.60320697242861e-18	0.00956889	0.0184026	0.603081
Salt_added_to_food	Glioma	rs55897719	2	A	C	0.0135021	0.001896	1.06866662624599e-12	0.0322049	0.0268722	0.230744
Salt_added_to_food	Glioma	rs586716	9	A	G	0.0143673	0.00179338	1.13504872336673e-15	-0.023445	0.0183871	0.202281
Salt_added_to_food	Glioma	rs62098445	18	A	C	-0.0158642	0.00191149	1.04647767080799e-16	0.019423	0.020089	0.333619
Salt_added_to_food	Glioma	rs6416794	16	C	T	-0.0119996	0.00220031	4.93615068068768e-08	0.0138756	0.0228173	0.54311
Salt_added_to_food	Glioma	rs667128	12	T	C	0.0154255	0.00265228	6.02942745881308e-09	-0.041126	0.0283672	0.147122
Salt_added_to_food	Glioma	rs6695915	1	G	A	-0.0166292	0.00299835	2.92083362609998e-08	-0.0452919	0.0335922	0.177566
Salt_added_to_food	Glioma	rs6776248	3	C	T	0.0113408	0.00199794	1.37682312241718e-08	0.013884	0.0206657	0.501686
Salt_added_to_food	Glioma	rs6780346	3	T	C	-0.0168372	0.00181724	1.94603710923216e-20	-0.00226545	0.0187645	0.903904
Salt_added_to_food	Glioma	rs6887291	5	G	T	0.0126757	0.00183649	5.12270909903477e-12	0.0142233	0.0191088	0.456677
Salt_added_to_food	Glioma	rs6987313	8	C	T	0.00990698	0.00176579	2.01732833745775e-08	-0.00657334	0.0182603	0.718863
Salt_added_to_food	Glioma	rs7021360	9	A	C	-0.0101193	0.00181012	2.26543411296582e-08	-0.0194778	0.0186849	0.29721
Salt_added_to_food	Glioma	rs7110845	11	G	A	-0.0115376	0.00178627	1.05365122489007e-10	-0.00637511	0.0188648	0.735411
Salt_added_to_food	Glioma	rs72807804	16	T	C	0.0120641	0.00213899	1.69959508953549e-08	-0.00304805	0.0220044	0.88983
Salt_added_to_food	Glioma	rs73040343	3	G	A	-0.0103509	0.00181415	1.15901793676102e-08	0.0198504	0.0195732	0.310505
Salt_added_to_food	Glioma	rs736935	3	T	C	0.0156881	0.00187874	6.80721933694647e-17	0.00211004	0.0192978	0.912932
Salt_added_to_food	Glioma	rs7465705	9	A	G	-0.0118468	0.00181578	6.8293106146616e-11	-0.0295485	0.018734	0.114733
Salt_added_to_food	Glioma	rs7591518	2	C	T	-0.0207723	0.00192978	5.08688605865407e-27	0.0100884	0.0197869	0.610154
Salt_added_to_food	Glioma	rs7670308	4	A	G	-0.0116397	0.00180121	1.03221606782187e-10	0.0040279	0.0185534	0.828132
Salt_added_to_food	Glioma	rs7673170	4	A	G	-0.0125967	0.00180133	2.69070245728747e-12	-0.0301888	0.0185364	0.103393
Salt_added_to_food	Glioma	rs7927679	11	T	C	0.0149539	0.00176398	2.30354001840849e-17	0.0200917	0.0190391	0.291295
Salt_added_to_food	Glioma	rs7982263	13	C	T	0.0106084	0.0017875	2.94259091450418e-09	0.0138169	0.0185509	0.456387
Salt_added_to_food	Glioma	rs8022455	14	C	T	-0.0111417	0.00177399	3.37295270782514e-10	-0.000555014	0.0182181	0.975696
Salt_added_to_food	Glioma	rs8040685	15	T	C	-0.0154071	0.00275814	2.32296233858475e-08	-0.0319621	0.0284893	0.261906
Salt_added_to_food	Glioma	rs8097544	18	G	A	0.0140302	0.00251279	2.3570579290593e-08	-0.0141102	0.0256535	0.5823
Salt_added_to_food	Glioma	rs9278020	6	A	G	0.0232222	0.00286151	4.84324214534758e-16	0.0332132	0.0294088	0.258745
Salt_added_to_food	Glioma	rs9317406	13	T	C	-0.0107015	0.00182384	4.42241292789661e-09	-0.00250532	0.018821	0.894104
Salt_added_to_food	Glioma	rs9569747	13	G	T	-0.0125594	0.00193552	8.64640637059419e-11	-0.0123185	0.0198172	0.5342
Salt_added_to_food	Glioma	rs961044	14	T	C	-0.0140077	0.00252727	2.97977204962913e-08	0.0145709	0.0260652	0.57615
Salt_added_to_food	Glioma	rs9611875	22	G	A	0.0662007	0.00451868	1.33824425423961e-48	0.0154615	0.0513954	0.763541
Salt_added_to_food	Glioma	rs9667150	11	A	G	0.012589	0.0017806	1.5483465712969e-12	0.000280714	0.0188203	0.9881
Salt_added_to_food	Glioma	rs9843358	3	T	C	0.0189528	0.00234421	6.21941985512989e-16	-0.0294647	0.0241148	0.221765
Salt_added_to_food	Glioma	rs99780	11	T	C	0.0109071	0.00184757	3.55904078971625e-09	0.0138924	0.0196626	0.479852
Salt_added_to_food	GBM	rs1008078	1	T	C	0.0116597	0.00180649	1.08691806939894e-10	-0.00832965	0.0229856	0.717064
Salt_added_to_food	GBM	rs10128297	10	T	C	-0.0105548	0.00180004	4.52808307564284e-09	-0.00460417	0.0227901	0.839897
Salt_added_to_food	GBM	rs10140751	14	T	G	-0.0112745	0.00204674	3.61871393067136e-08	0.0361311	0.0347204	0.298047
Salt_added_to_food	GBM	rs1045411	13	T	C	-0.0150663	0.0019926	3.99594409355809e-14	0.0135653	0.0256137	0.596382
Salt_added_to_food	GBM	rs10752999	1	C	A	0.0127624	0.00192721	3.538545830584e-11	0.0307608	0.0244966	0.209218
Salt_added_to_food	GBM	rs10971930	9	C	T	0.0155012	0.00264358	4.52623798906389e-09	0.0122786	0.0331105	0.710758
Salt_added_to_food	GBM	rs11022746	11	G	T	0.0118271	0.0019132	6.33579465026192e-10	-0.0171742	0.0277343	0.535758
Salt_added_to_food	GBM	rs11075194	16	G	A	-0.00981656	0.00178742	3.97345241939794e-08	0.0203131	0.022608	0.368923
Salt_added_to_food	GBM	rs11082431	18	T	C	0.0105645	0.00192067	3.78878326249455e-08	-0.0157984	0.0243837	0.517046
Salt_added_to_food	GBM	rs11126666	2	A	G	-0.0119879	0.00201908	2.8973990313348e-09	0.0059557	0.0249948	0.811666
Salt_added_to_food	GBM	rs11210985	1	A	G	-0.0156565	0.00181806	7.20151847012423e-18	0.0336718	0.0232706	0.147906
Salt_added_to_food	GBM	rs11761254	7	T	C	-0.0176809	0.00254593	3.79075603969217e-12	-0.0197466	0.03562	0.579327
Salt_added_to_food	GBM	rs12094804	1	G	A	0.0205059	0.00365579	2.03314542434896e-08	-0.00907742	0.0475873	0.848719
Salt_added_to_food	GBM	rs12563932	1	C	A	-0.0284929	0.00520996	4.52763710761007e-08	0.0139309	0.0657386	0.832175
Salt_added_to_food	GBM	rs12658060	5	C	T	-0.0274145	0.00211762	2.47836601078977e-38	0.0370181	0.0267482	0.166375
Salt_added_to_food	GBM	rs12789951	11	T	C	-0.0117174	0.00179694	6.99557939287993e-11	0.0161575	0.0228284	0.479083
Salt_added_to_food	GBM	rs13131880	4	C	T	-0.0126193	0.00212752	3.00252525668457e-09	0.0398801	0.0272769	0.143728
Salt_added_to_food	GBM	rs1728779	16	G	A	0.00987078	0.0017892	3.45094681334188e-08	0.00477446	0.0230591	0.835968
Salt_added_to_food	GBM	rs17805497	2	C	T	0.0124815	0.00185017	1.51833430072646e-11	0.0271848	0.0236328	0.250021
Salt_added_to_food	GBM	rs1823011	5	G	A	-0.0102255	0.00186117	3.92653060077018e-08	0.00350517	0.0236479	0.882166
Salt_added_to_food	GBM	rs1895951	12	C	T	-0.0116911	0.00214215	4.82483788860177e-08	0.00431235	0.0280647	0.87788
Salt_added_to_food	GBM	rs2263636	2	C	A	0.0112558	0.00196454	1.00736740351173e-08	-0.0381643	0.0253742	0.132566
Salt_added_to_food	GBM	rs2339234	5	A	G	-0.0176416	0.00190008	1.62221689432684e-20	-0.010167	0.0238653	0.670097
Salt_added_to_food	GBM	rs2457427	8	C	T	-0.0165822	0.00256949	1.09297045589529e-10	0.0327444	0.0328657	0.3191
Salt_added_to_food	GBM	rs2506738	6	G	A	-0.0151014	0.00180067	5.00638087397672e-17	0.0283038	0.0228545	0.215554
Salt_added_to_food	GBM	rs264932	2	G	A	-0.0104199	0.0018018	7.33581237532969e-09	0.0306611	0.0229518	0.181584
Salt_added_to_food	GBM	rs2693687	14	T	C	0.0116279	0.00182047	1.68832952688829e-10	-0.0227701	0.0229407	0.320922
Salt_added_to_food	GBM	rs2736748	3	G	A	0.0280118	0.00215956	1.78524953502262e-38	0.00445867	0.0271895	0.869743
Salt_added_to_food	GBM	rs2835623	21	T	C	0.0226771	0.00414363	4.43075480476926e-08	-0.0420797	0.0527383	0.42493
Salt_added_to_food	GBM	rs28366169	6	A	G	-0.0208479	0.00329942	2.63847854399284e-10	-0.0487135	0.0468018	0.297946
Salt_added_to_food	GBM	rs2852348	18	G	A	-0.0131167	0.0017774	1.58632373141511e-13	-0.0129877	0.0222207	0.558893
Salt_added_to_food	GBM	rs2899345	22	C	T	0.00988666	0.001773	2.45783562626268e-08	0.0216389	0.0223632	0.333239
Salt_added_to_food	GBM	rs324018	12	G	T	0.0100101	0.00181156	3.28212767408362e-08	-0.0101103	0.0229943	0.660165
Salt_added_to_food	GBM	rs329670	11	C	T	-0.0152915	0.00263275	6.3153577865271e-09	-0.0098642	0.0395624	0.803103
Salt_added_to_food	GBM	rs33137	5	T	C	-0.0120839	0.00177315	9.43071337347315e-12	0.0433503	0.0223356	0.0522753
Salt_added_to_food	GBM	rs34906832	4	G	A	0.0150976	0.00253007	2.41262324650067e-09	-0.00828065	0.033068	0.802268
Salt_added_to_food	GBM	rs35099536	6	C	A	0.0259587	0.00320749	5.81408492780146e-16	0.0546241	0.0412385	0.185307
Salt_added_to_food	GBM	rs35142265	17	G	A	0.0150134	0.00213637	2.10224627427108e-12	0.0199871	0.0276062	0.469061
Salt_added_to_food	GBM	rs35271178	11	T	C	0.010244	0.00179093	1.0656592919875e-08	-0.013376	0.022538	0.552854
Salt_added_to_food	GBM	rs3890316	4	A	G	-0.0113326	0.00204164	2.84473103063885e-08	-0.0345255	0.0257345	0.179725
Salt_added_to_food	GBM	rs400750	3	G	T	0.016712	0.00181467	3.27989783116738e-20	0.0185773	0.0226911	0.412956
Salt_added_to_food	GBM	rs4235642	5	G	A	0.0122937	0.00181648	1.30692349506253e-11	0.0125138	0.0231981	0.58959
Salt_added_to_food	GBM	rs429358	19	C	T	-0.0153977	0.00244198	2.87420673548948e-10	0.0457486	0.0321191	0.154347
Salt_added_to_food	GBM	rs4595499	10	T	C	-0.0172775	0.00180773	1.20557835430653e-21	0.0323876	0.0231363	0.161554
Salt_added_to_food	GBM	rs4739105	8	C	T	0.0154648	0.00218013	1.30741210949196e-12	0.0314002	0.0275937	0.255142
Salt_added_to_food	GBM	rs4799949	18	T	C	-0.0109799	0.00187206	4.48745212513799e-09	-0.00524827	0.0239181	0.826318
Salt_added_to_food	GBM	rs4860797	4	A	G	0.011667	0.00180763	1.08714814967989e-10	0.0259299	0.0227425	0.254223
Salt_added_to_food	GBM	rs4912891	5	C	T	0.0106552	0.00192298	3.00777963318368e-08	0.0249054	0.0244747	0.30887
Salt_added_to_food	GBM	rs491907	15	G	A	0.0109863	0.00176296	4.61296564145031e-10	-0.00110557	0.0221726	0.960232
Salt_added_to_food	GBM	rs4948275	10	T	C	0.0127146	0.00177265	7.35591458931681e-13	-0.0193324	0.0294962	0.512198
Salt_added_to_food	GBM	rs4981196	14	C	A	-0.0114561	0.00182248	3.25760621692154e-10	0.0168505	0.0231101	0.465916
Salt_added_to_food	GBM	rs526210	4	A	G	0.010095	0.00181871	2.84629674538862e-08	0.000118485	0.0227643	0.995847
Salt_added_to_food	GBM	rs528301	2	A	G	0.0152609	0.00177008	6.60320697242861e-18	0.00636798	0.0224866	0.777032
Salt_added_to_food	GBM	rs55897719	2	A	C	0.0135021	0.001896	1.06866662624599e-12	0.0133356	0.0315548	0.672575
Salt_added_to_food	GBM	rs586716	9	A	G	0.0143673	0.00179338	1.13504872336673e-15	-0.00272443	0.0225033	0.903637
Salt_added_to_food	GBM	rs62098445	18	A	C	-0.0158642	0.00191149	1.04647767080799e-16	0.0251268	0.0246438	0.307918
Salt_added_to_food	GBM	rs6416794	16	C	T	-0.0119996	0.00220031	4.93615068068768e-08	0.000808989	0.0280591	0.976999
Salt_added_to_food	GBM	rs667128	12	T	C	0.0154255	0.00265228	6.02942745881308e-09	-0.0167264	0.0345733	0.628531
Salt_added_to_food	GBM	rs6695915	1	G	A	-0.0166292	0.00299835	2.92083362609998e-08	-0.0107335	0.0411829	0.794379
Salt_added_to_food	GBM	rs6776248	3	C	T	0.0113408	0.00199794	1.37682312241718e-08	0.0190487	0.0252455	0.450526
Salt_added_to_food	GBM	rs6780346	3	T	C	-0.0168372	0.00181724	1.94603710923216e-20	-0.0247325	0.0229297	0.280757
Salt_added_to_food	GBM	rs6887291	5	G	T	0.0126757	0.00183649	5.12270909903477e-12	0.0247943	0.0235096	0.291587
Salt_added_to_food	GBM	rs6987313	8	C	T	0.00990698	0.00176579	2.01732833745775e-08	-0.00925918	0.0223806	0.679083
Salt_added_to_food	GBM	rs7021360	9	A	C	-0.0101193	0.00181012	2.26543411296582e-08	-0.0169946	0.022956	0.45911
Salt_added_to_food	GBM	rs7110845	11	G	A	-0.0115376	0.00178627	1.05365122489007e-10	-0.0310866	0.0226475	0.169869
Salt_added_to_food	GBM	rs72807804	16	T	C	0.0120641	0.00213899	1.69959508953549e-08	0.00183503	0.0269558	0.945725
Salt_added_to_food	GBM	rs73040343	3	G	A	-0.0103509	0.00181415	1.15901793676102e-08	0.032013	0.0239546	0.181417
Salt_added_to_food	GBM	rs736935	3	T	C	0.0156881	0.00187874	6.80721933694647e-17	0.00409781	0.0236967	0.862708
Salt_added_to_food	GBM	rs7591518	2	C	T	-0.0207723	0.00192978	5.08688605865407e-27	0.00940326	0.0243391	0.699242
Salt_added_to_food	GBM	rs7670308	4	A	G	-0.0116397	0.00180121	1.03221606782187e-10	0.00782158	0.0227086	0.730522
Salt_added_to_food	GBM	rs7927679	11	T	C	0.0149539	0.00176398	2.30354001840849e-17	0.010243	0.0228108	0.653401
Salt_added_to_food	GBM	rs7982263	13	C	T	0.0106084	0.0017875	2.94259091450418e-09	0.0104959	0.0227206	0.644113
Salt_added_to_food	GBM	rs8022455	14	C	T	-0.0111417	0.00177399	3.37295270782514e-10	0.0123122	0.0223683	0.582023
Salt_added_to_food	GBM	rs8040685	15	T	C	-0.0154071	0.00275814	2.32296233858475e-08	-0.0347106	0.0349782	0.321027
Salt_added_to_food	GBM	rs8097544	18	G	A	0.0140302	0.00251279	2.3570579290593e-08	-0.00751587	0.0313566	0.810571
Salt_added_to_food	GBM	rs9278020	6	A	G	0.0232222	0.00286151	4.84324214534758e-16	0.0304894	0.0362082	0.399755
Salt_added_to_food	GBM	rs9317406	13	T	C	-0.0107015	0.00182384	4.42241292789661e-09	-0.0209106	0.0229999	0.363265
Salt_added_to_food	GBM	rs9569747	13	G	T	-0.0125594	0.00193552	8.64640637059419e-11	-0.00313993	0.0241614	0.896601
Salt_added_to_food	GBM	rs961044	14	T	C	-0.0140077	0.00252727	2.97977204962913e-08	-0.00784206	0.0318708	0.805638
Salt_added_to_food	GBM	rs9611875	22	G	A	0.0662007	0.00451868	1.33824425423961e-48	0.00640917	0.0635502	0.919668
Salt_added_to_food	GBM	rs9667150	11	A	G	0.012589	0.0017806	1.5483465712969e-12	-0.00388138	0.0226559	0.863973
Salt_added_to_food	GBM	rs9843358	3	T	C	0.0189528	0.00234421	6.21941985512989e-16	-0.0215998	0.0295896	0.465404
Salt_added_to_food	GBM	rs99780	11	T	C	0.0109071	0.00184757	3.55904078971625e-09	0.00623539	0.02364	0.791962
Salt_added_to_food	non-GBM	rs1008078	1	T	C	0.0116597	0.00180649	1.08691806939894e-10	0.0164068	0.0246883	0.506334
Salt_added_to_food	non-GBM	rs10128297	10	T	C	-0.0105548	0.00180004	4.52808307564284e-09	-0.0176671	0.0245618	0.471961
Salt_added_to_food	non-GBM	rs10140751	14	T	G	-0.0112745	0.00204674	3.61871393067136e-08	-0.0216633	0.0390822	0.579372
Salt_added_to_food	non-GBM	rs1045411	13	T	C	-0.0150663	0.0019926	3.99594409355809e-14	-0.0558042	0.0276877	0.0438532
Salt_added_to_food	non-GBM	rs10752999	1	C	A	0.0127624	0.00192721	3.538545830584e-11	0.021956	0.0263034	0.403875
Salt_added_to_food	non-GBM	rs10883796	10	A	G	0.0114406	0.00193424	3.32323708633032e-09	-0.034035	0.0260679	0.191678
Salt_added_to_food	non-GBM	rs10971930	9	C	T	0.0155012	0.00264358	4.52623798906389e-09	0.0303288	0.0355686	0.393833
Salt_added_to_food	non-GBM	rs11022746	11	G	T	0.0118271	0.0019132	6.33579465026192e-10	-0.0184335	0.029666	0.534357
Salt_added_to_food	non-GBM	rs11075194	16	G	A	-0.00981656	0.00178742	3.97345241939794e-08	0.0237109	0.0242822	0.32883
Salt_added_to_food	non-GBM	rs11082431	18	T	C	0.0105645	0.00192067	3.78878326249455e-08	0.0400847	0.0260127	0.123325
Salt_added_to_food	non-GBM	rs11126666	2	A	G	-0.0119879	0.00201908	2.8973990313348e-09	0.00375729	0.0268753	0.888814
Salt_added_to_food	non-GBM	rs11210985	1	A	G	-0.0156565	0.00181806	7.20151847012423e-18	-0.0483916	0.0250714	0.0535881
Salt_added_to_food	non-GBM	rs11761254	7	T	C	-0.0176809	0.00254593	3.79075603969217e-12	0.0378402	0.0377326	0.315933
Salt_added_to_food	non-GBM	rs12094804	1	G	A	0.0205059	0.00365579	2.03314542434896e-08	0.0367979	0.0515656	0.475467
Salt_added_to_food	non-GBM	rs12563932	1	C	A	-0.0284929	0.00520996	4.52763710761007e-08	0.0815893	0.0706015	0.247832
Salt_added_to_food	non-GBM	rs12658060	5	C	T	-0.0274145	0.00211762	2.47836601078977e-38	-0.0355018	0.0288099	0.217845
Salt_added_to_food	non-GBM	rs12789951	11	T	C	-0.0117174	0.00179694	6.99557939287993e-11	-0.000420411	0.0244671	0.986291
Salt_added_to_food	non-GBM	rs13131880	4	C	T	-0.0126193	0.00212752	3.00252525668457e-09	0.00347018	0.0295708	0.906582
Salt_added_to_food	non-GBM	rs1726866	7	A	G	0.0265437	0.00176998	7.72659608724313e-51	-0.0131928	0.0239837	0.582271
Salt_added_to_food	non-GBM	rs1728779	16	G	A	0.00987078	0.0017892	3.45094681334188e-08	-0.0130213	0.0246154	0.596812
Salt_added_to_food	non-GBM	rs17805497	2	C	T	0.0124815	0.00185017	1.51833430072646e-11	-0.0253633	0.0253575	0.3172
Salt_added_to_food	non-GBM	rs1823011	5	G	A	-0.0102255	0.00186117	3.92653060077018e-08	-0.00353032	0.0251322	0.888289
Salt_added_to_food	non-GBM	rs1895951	12	C	T	-0.0116911	0.00214215	4.82483788860177e-08	0.0196318	0.0302323	0.516104
Salt_added_to_food	non-GBM	rs2263636	2	C	A	0.0112558	0.00196454	1.00736740351173e-08	-0.00654613	0.0272899	0.810428
Salt_added_to_food	non-GBM	rs2339234	5	A	G	-0.0176416	0.00190008	1.62221689432684e-20	0.0206131	0.0255611	0.419998
Salt_added_to_food	non-GBM	rs2506738	6	G	A	-0.0151014	0.00180067	5.00638087397672e-17	0.0458345	0.0245989	0.0624237
Salt_added_to_food	non-GBM	rs264932	2	G	A	-0.0104199	0.0018018	7.33581237532969e-09	0.00126779	0.024676	0.959025
Salt_added_to_food	non-GBM	rs2693687	14	T	C	0.0116279	0.00182047	1.68832952688829e-10	-0.00258576	0.024612	0.916327
Salt_added_to_food	non-GBM	rs2736748	3	G	A	0.0280118	0.00215956	1.78524953502262e-38	0.0399587	0.0292345	0.171677
Salt_added_to_food	non-GBM	rs2835623	21	T	C	0.0226771	0.00414363	4.43075480476926e-08	-0.0410855	0.05681	0.469552
Salt_added_to_food	non-GBM	rs28366169	6	A	G	-0.0208479	0.00329942	2.63847854399284e-10	-0.0584554	0.0497199	0.239717
Salt_added_to_food	non-GBM	rs2852348	18	G	A	-0.0131167	0.0017774	1.58632373141511e-13	-0.00151599	0.0239138	0.949453
Salt_added_to_food	non-GBM	rs2899345	22	C	T	0.00988666	0.001773	2.45783562626268e-08	0.0150154	0.0241298	0.53376
Salt_added_to_food	non-GBM	rs324018	12	G	T	0.0100101	0.00181156	3.28212767408362e-08	0.00216053	0.0245924	0.929993
Salt_added_to_food	non-GBM	rs329670	11	C	T	-0.0152915	0.00263275	6.3153577865271e-09	0.0312196	0.0435637	0.473594
Salt_added_to_food	non-GBM	rs33137	5	T	C	-0.0120839	0.00177315	9.43071337347315e-12	0.0261867	0.023967	0.274562
Salt_added_to_food	non-GBM	rs34906832	4	G	A	0.0150976	0.00253007	2.41262324650067e-09	0.0440936	0.0353737	0.212578
Salt_added_to_food	non-GBM	rs35099536	6	C	A	0.0259587	0.00320749	5.81408492780146e-16	-0.0146938	0.0446118	0.741876
Salt_added_to_food	non-GBM	rs35271178	11	T	C	0.010244	0.00179093	1.0656592919875e-08	0.0124689	0.024237	0.606932
Salt_added_to_food	non-GBM	rs3890316	4	A	G	-0.0113326	0.00204164	2.84473103063885e-08	-0.0160289	0.027565	0.560907
Salt_added_to_food	non-GBM	rs400750	3	G	T	0.016712	0.00181467	3.27989783116738e-20	0.0210851	0.0243584	0.386699
Salt_added_to_food	non-GBM	rs4235642	5	G	A	0.0122937	0.00181648	1.30692349506253e-11	0.0503454	0.0249463	0.0435753
Salt_added_to_food	non-GBM	rs429358	19	C	T	-0.0153977	0.00244198	2.87420673548948e-10	0.00857232	0.034598	0.804313
Salt_added_to_food	non-GBM	rs4595499	10	T	C	-0.0172775	0.00180773	1.20557835430653e-21	0.0218692	0.0247793	0.377475
Salt_added_to_food	non-GBM	rs4739105	8	C	T	0.0154648	0.00218013	1.30741210949196e-12	0.0429922	0.0296505	0.147068
Salt_added_to_food	non-GBM	rs4799949	18	T	C	-0.0109799	0.00187206	4.48745212513799e-09	0.024128	0.0255559	0.345105
Salt_added_to_food	non-GBM	rs4860797	4	A	G	0.011667	0.00180763	1.08714814967989e-10	0.0275107	0.0243802	0.259151
Salt_added_to_food	non-GBM	rs491907	15	G	A	0.0109863	0.00176296	4.61296564145031e-10	-0.00642509	0.0238995	0.788054
Salt_added_to_food	non-GBM	rs4948275	10	T	C	0.0127146	0.00177265	7.35591458931681e-13	0.0165877	0.0328017	0.61307
Salt_added_to_food	non-GBM	rs4981196	14	C	A	-0.0114561	0.00182248	3.25760621692154e-10	0.0259271	0.0246741	0.293359
Salt_added_to_food	non-GBM	rs526210	4	A	G	0.010095	0.00181871	2.84629674538862e-08	0.000258908	0.0243615	0.99152
Salt_added_to_food	non-GBM	rs528301	2	A	G	0.0152609	0.00177008	6.60320697242861e-18	0.0133366	0.0241783	0.581225
Salt_added_to_food	non-GBM	rs55897719	2	A	C	0.0135021	0.001896	1.06866662624599e-12	0.0521036	0.0356401	0.143758
Salt_added_to_food	non-GBM	rs586716	9	A	G	0.0143673	0.00179338	1.13504872336673e-15	-0.0435684	0.0242595	0.0725049
Salt_added_to_food	non-GBM	rs62098445	18	A	C	-0.0158642	0.00191149	1.04647767080799e-16	0.0162566	0.0264717	0.539141
Salt_added_to_food	non-GBM	rs6416794	16	C	T	-0.0119996	0.00220031	4.93615068068768e-08	0.0300631	0.0301498	0.318703
Salt_added_to_food	non-GBM	rs667128	12	T	C	0.0154255	0.00265228	6.02942745881308e-09	-0.0711527	0.0374624	0.0575238
Salt_added_to_food	non-GBM	rs6695915	1	G	A	-0.0166292	0.00299835	2.92083362609998e-08	-0.0756968	0.0442822	0.0873736
Salt_added_to_food	non-GBM	rs6776248	3	C	T	0.0113408	0.00199794	1.37682312241718e-08	0.0141941	0.0273856	0.604245
Salt_added_to_food	non-GBM	rs6780346	3	T	C	-0.0168372	0.00181724	1.94603710923216e-20	0.0322533	0.0247169	0.191923
Salt_added_to_food	non-GBM	rs6804929	3	A	G	0.0167058	0.0028892	7.3750045064816e-09	0.0548545	0.0384744	0.153943
Salt_added_to_food	non-GBM	rs6887291	5	G	T	0.0126757	0.00183649	5.12270909903477e-12	0.00258339	0.0251168	0.918078
Salt_added_to_food	non-GBM	rs6987313	8	C	T	0.00990698	0.00176579	2.01732833745775e-08	-0.00571645	0.0240937	0.812456
Salt_added_to_food	non-GBM	rs7021360	9	A	C	-0.0101193	0.00181012	2.26543411296582e-08	-0.0257374	0.024554	0.294549
Salt_added_to_food	non-GBM	rs7110845	11	G	A	-0.0115376	0.00178627	1.05365122489007e-10	0.020191	0.0243281	0.40657
Salt_added_to_food	non-GBM	rs72807804	16	T	C	0.0120641	0.00213899	1.69959508953549e-08	-0.00974419	0.0290596	0.737386
Salt_added_to_food	non-GBM	rs73040343	3	G	A	-0.0103509	0.00181415	1.15901793676102e-08	0.00803941	0.0258071	0.755406
Salt_added_to_food	non-GBM	rs736935	3	T	C	0.0156881	0.00187874	6.80721933694647e-17	-0.0116631	0.0253458	0.645401
Salt_added_to_food	non-GBM	rs7465705	9	A	G	-0.0118468	0.00181578	6.8293106146616e-11	-0.00341206	0.0247197	0.890217
Salt_added_to_food	non-GBM	rs7591518	2	C	T	-0.0207723	0.00192978	5.08688605865407e-27	0.00772264	0.0260183	0.766607
Salt_added_to_food	non-GBM	rs7670308	4	A	G	-0.0116397	0.00180121	1.03221606782187e-10	-0.0134689	0.0243035	0.579444
Salt_added_to_food	non-GBM	rs7673170	4	A	G	-0.0125967	0.00180133	2.69070245728747e-12	-0.00575926	0.0243431	0.812977
Salt_added_to_food	non-GBM	rs7927679	11	T	C	0.0149539	0.00176398	2.30354001840849e-17	0.0450433	0.0245858	0.0669389
Salt_added_to_food	non-GBM	rs7982263	13	C	T	0.0106084	0.0017875	2.94259091450418e-09	0.0112164	0.0244759	0.646763
Salt_added_to_food	non-GBM	rs8022455	14	C	T	-0.0111417	0.00177399	3.37295270782514e-10	-0.0194694	0.0238798	0.414896
Salt_added_to_food	non-GBM	rs8040685	15	T	C	-0.0154071	0.00275814	2.32296233858475e-08	-0.0401709	0.0376648	0.286181
Salt_added_to_food	non-GBM	rs8097544	18	G	A	0.0140302	0.00251279	2.3570579290593e-08	-0.0175439	0.0336236	0.601829
Salt_added_to_food	non-GBM	rs9278020	6	A	G	0.0232222	0.00286151	4.84324214534758e-16	0.0480755	0.0385832	0.212757
Salt_added_to_food	non-GBM	rs9317406	13	T	C	-0.0107015	0.00182384	4.42241292789661e-09	0.0193344	0.0246796	0.433384
Salt_added_to_food	non-GBM	rs9569747	13	G	T	-0.0125594	0.00193552	8.64640637059419e-11	-0.0212751	0.026111	0.415192
Salt_added_to_food	non-GBM	rs961044	14	T	C	-0.0140077	0.00252727	2.97977204962913e-08	0.0264777	0.0344409	0.442021
Salt_added_to_food	non-GBM	rs9611875	22	G	A	0.0662007	0.00451868	1.33824425423961e-48	0.0265443	0.0675477	0.694341
Salt_added_to_food	non-GBM	rs9667150	11	A	G	0.012589	0.0017806	1.5483465712969e-12	0.0115214	0.0242081	0.634122
Salt_added_to_food	non-GBM	rs9843358	3	T	C	0.0189528	0.00234421	6.21941985512989e-16	-0.0299793	0.0316941	0.344202
Salt_added_to_food	non-GBM	rs99780	11	T	C	0.0109071	0.00184757	3.55904078971625e-09	0.0269669	0.0254113	0.288592
Tea	Glioma	rs10741694	11	C	T	0.0150037	0.00219355	7.92390604861259e-12	0.0276724	0.0191922	0.149344
Tea	Glioma	rs10752269	10	A	G	-0.0128727	0.00211975	1.25742493382754e-09	-0.000196803	0.0181773	0.991362
Tea	Glioma	rs1156588	2	G	A	-0.015454	0.00260325	2.91302975965703e-09	-0.00972931	0.0223949	0.663967
Tea	Glioma	rs11587444	1	G	A	0.0140328	0.00217078	1.01698499244152e-10	0.00175695	0.0185713	0.924628
Tea	Glioma	rs13282783	8	T	C	-0.0135837	0.00235432	7.94168024388425e-09	-0.0119491	0.0201173	0.552529
Tea	Glioma	rs1481012	4	G	A	-0.0262435	0.00335608	5.29542332977956e-15	-0.0497525	0.0293659	0.0902217
Tea	Glioma	rs17576658	13	A	G	-0.0134812	0.00245655	4.06834620706506e-08	0.0290094	0.0219443	0.186183
Tea	Glioma	rs17685	7	A	G	0.0230655	0.00236195	1.58410256181813e-22	-0.0280187	0.0203481	0.168522
Tea	Glioma	rs2117137	3	G	A	0.0129948	0.0021557	1.65886576526725e-09	0.014597	0.0187891	0.437225
Tea	Glioma	rs2279844	17	A	G	-0.0119879	0.00218318	3.99603590970556e-08	-0.00461525	0.0187729	0.805801
Tea	Glioma	rs2351187	10	A	G	0.0129023	0.0022823	1.57487214562212e-08	-0.00735671	0.019747	0.709484
Tea	Glioma	rs2472297	15	T	C	0.0533453	0.00240098	2.29395466021856e-109	0.0277534	0.0217777	0.202523
Tea	Glioma	rs2478875	6	G	A	0.0218943	0.00261129	5.09519384300202e-17	-0.0291369	0.0219397	0.184163
Tea	Glioma	rs2645929	13	G	A	-0.0149842	0.0027166	3.47213118780928e-08	0.0136107	0.0233239	0.559521
Tea	Glioma	rs34619	5	A	G	0.0117117	0.0021375	4.273548747499e-08	-0.022408	0.0183021	0.220824
Tea	Glioma	rs4410790	7	C	T	0.0405506	0.00219507	3.3755041938052e-76	-0.0016401	0.0187712	0.930375
Tea	Glioma	rs4808193	19	C	T	0.0151149	0.0022472	1.74266515351469e-11	0.0241977	0.0192393	0.208492
Tea	Glioma	rs4817505	21	C	T	0.015068	0.0021746	4.23555070546886e-12	-0.00975617	0.0186946	0.601761
Tea	Glioma	rs56188862	1	C	T	-0.0157568	0.0021747	4.30830479231789e-13	-0.0137598	0.0186151	0.459802
Tea	Glioma	rs57462170	3	A	G	0.0191505	0.00340563	1.87464472897408e-08	-0.00354141	0.029814	0.905447
Tea	Glioma	rs57631352	19	G	A	-0.0131035	0.00232117	1.6497647983439e-08	0.0135213	0.0200929	0.500986
Tea	Glioma	rs6829	13	T	C	-0.0119163	0.00216546	3.73603975907241e-08	-0.00435385	0.0188931	0.817744
Tea	Glioma	rs7757102	6	G	A	-0.0118039	0.00213302	3.13203807202922e-08	-0.0218094	0.0182358	0.23171
Tea	Glioma	rs9624470	22	A	G	0.0252071	0.00215485	1.30732266149784e-31	0.0269725	0.0189109	0.153784
Tea	Glioma	rs9648476	7	A	G	0.0125013	0.00218542	1.06324110787554e-08	0.0127011	0.01876	0.498388
Tea	Glioma	rs977474	12	T	C	0.0217813	0.00285559	2.3916316171909e-14	0.0194075	0.0258602	0.452967
Tea	Glioma	rs9937354	16	A	G	-0.0140923	0.0021433	4.86375328824778e-11	-0.0185976	0.0183272	0.310223
Tea	GBM	rs10741694	11	C	T	0.0150037	0.00219355	7.92390604861259e-12	0.0325733	0.0230602	0.157792
Tea	GBM	rs10752269	10	A	G	-0.0128727	0.00211975	1.25742493382754e-09	-0.000914058	0.0222499	0.967231
Tea	GBM	rs1156588	2	G	A	-0.015454	0.00260325	2.91302975965703e-09	-0.031605	0.0274517	0.249611
Tea	GBM	rs11587444	1	G	A	0.0140328	0.00217078	1.01698499244152e-10	0.0168811	0.0227276	0.457627
Tea	GBM	rs12591786	15	T	C	-0.0184399	0.00294243	3.68318208830412e-10	-0.0297543	0.0318833	0.350705
Tea	GBM	rs13282783	8	T	C	-0.0135837	0.00235432	7.94168024388425e-09	-0.0284515	0.0247063	0.249491
Tea	GBM	rs1481012	4	G	A	-0.0262435	0.00335608	5.29542332977956e-15	-0.0217347	0.0357817	0.543568
Tea	GBM	rs17576658	13	A	G	-0.0134812	0.00245655	4.06834620706506e-08	0.0330588	0.0269268	0.219549
Tea	GBM	rs17685	7	A	G	0.0230655	0.00236195	1.58410256181813e-22	-0.0190663	0.0248142	0.442272
Tea	GBM	rs2117137	3	G	A	0.0129948	0.0021557	1.65886576526725e-09	0.0261057	0.0230988	0.258402
Tea	GBM	rs2279844	17	A	G	-0.0119879	0.00218318	3.99603590970556e-08	-0.034388	0.0230461	0.135662
Tea	GBM	rs2351187	10	A	G	0.0129023	0.0022823	1.57487214562212e-08	-0.00693701	0.0240807	0.773291
Tea	GBM	rs2472297	15	T	C	0.0533453	0.00240098	2.29395466021856e-109	0.0313321	0.0268455	0.243159
Tea	GBM	rs2478875	6	G	A	0.0218943	0.00261129	5.09519384300202e-17	-0.044639	0.026879	0.0967663
Tea	GBM	rs2645929	13	G	A	-0.0149842	0.0027166	3.47213118780928e-08	0.0399939	0.028711	0.163625
Tea	GBM	rs34619	5	A	G	0.0117117	0.0021375	4.273548747499e-08	-0.023835	0.0224858	0.289142
Tea	GBM	rs4410790	7	C	T	0.0405506	0.00219507	3.3755041938052e-76	-0.0121869	0.0229809	0.595899
Tea	GBM	rs4808193	19	C	T	0.0151149	0.0022472	1.74266515351469e-11	0.0497217	0.0235905	0.0350566
Tea	GBM	rs4817505	21	C	T	0.015068	0.0021746	4.23555070546886e-12	-0.0218473	0.0229341	0.340788
Tea	GBM	rs56188862	1	C	T	-0.0157568	0.0021747	4.30830479231789e-13	-0.0127028	0.0228208	0.577778
Tea	GBM	rs57462170	3	A	G	0.0191505	0.00340563	1.87464472897408e-08	0.00548205	0.0363992	0.880284
Tea	GBM	rs57631352	19	G	A	-0.0131035	0.00232117	1.6497647983439e-08	0.0229483	0.0246272	0.351425
Tea	GBM	rs6829	13	T	C	-0.0119163	0.00216546	3.73603975907241e-08	-0.00658866	0.0232457	0.776843
Tea	GBM	rs72797284	5	G	A	-0.0171147	0.00238353	6.95075011248975e-13	-0.0266144	0.0250722	0.288456
Tea	GBM	rs9624470	22	A	G	0.0252071	0.00215485	1.30732266149784e-31	0.0134702	0.0231573	0.560782
Tea	GBM	rs9648476	7	A	G	0.0125013	0.00218542	1.06324110787554e-08	0.0215448	0.0229994	0.348885
Tea	GBM	rs977474	12	T	C	0.0217813	0.00285559	2.3916316171909e-14	-0.0100618	0.0314755	0.749217
Tea	GBM	rs9937354	16	A	G	-0.0140923	0.0021433	4.86375328824778e-11	-0.000156117	0.0224169	0.994443
Tea	non-GBM	rs10741694	11	C	T	0.0150037	0.00219355	7.92390604861259e-12	0.0162279	0.024757	0.512155
Tea	non-GBM	rs10752269	10	A	G	-0.0128727	0.00211975	1.25742493382754e-09	0.00687944	0.0238584	0.773083
Tea	non-GBM	rs10764990	10	A	G	-0.0121906	0.00216898	1.90482892601284e-08	0.00358161	0.0248796	0.885534
Tea	non-GBM	rs1156588	2	G	A	-0.015454	0.00260325	2.91302975965703e-09	0.017869	0.0294162	0.54355
Tea	non-GBM	rs11587444	1	G	A	0.0140328	0.00217078	1.01698499244152e-10	-0.0247578	0.0244935	0.312117
Tea	non-GBM	rs12591786	15	T	C	-0.0184399	0.00294243	3.68318208830412e-10	-0.0329825	0.0340805	0.333153
Tea	non-GBM	rs13282783	8	T	C	-0.0135837	0.00235432	7.94168024388425e-09	0.0218246	0.02637	0.407881
Tea	non-GBM	rs141071726	7	A	G	0.0407321	0.00681204	2.23923054214752e-09	0.0185763	0.0904309	0.837244
Tea	non-GBM	rs17245213	11	A	G	-0.0146481	0.00260905	1.97311184490209e-08	0.0114823	0.0294426	0.696543
Tea	non-GBM	rs17576658	13	A	G	-0.0134812	0.00245655	4.06834620706506e-08	0.0141737	0.028807	0.622705
Tea	non-GBM	rs2117137	3	G	A	0.0129948	0.0021557	1.65886576526725e-09	0.00468002	0.0247366	0.84994
Tea	non-GBM	rs2279844	17	A	G	-0.0119879	0.00218318	3.99603590970556e-08	0.0202386	0.0247302	0.413143
Tea	non-GBM	rs2351187	10	A	G	0.0129023	0.0022823	1.57487214562212e-08	-0.0248062	0.0259903	0.339861
Tea	non-GBM	rs2472297	15	T	C	0.0533453	0.00240098	2.29395466021856e-109	0.0263229	0.0287198	0.359384
Tea	non-GBM	rs2478875	6	G	A	0.0218943	0.00261129	5.09519384300202e-17	-0.015238	0.0287305	0.595851
Tea	non-GBM	rs2645929	13	G	A	-0.0149842	0.0027166	3.47213118780928e-08	-0.0215003	0.0305909	0.482159
Tea	non-GBM	rs34619	5	A	G	0.0117117	0.0021375	4.273548747499e-08	-0.0151701	0.0241185	0.529361
Tea	non-GBM	rs4410790	7	C	T	0.0405506	0.00219507	3.3755041938052e-76	0.00419557	0.024728	0.865271
Tea	non-GBM	rs4808193	19	C	T	0.0151149	0.0022472	1.74266515351469e-11	0.00617466	0.025374	0.807737
Tea	non-GBM	rs4817505	21	C	T	0.015068	0.0021746	4.23555070546886e-12	-0.0147119	0.0245057	0.548275
Tea	non-GBM	rs56188862	1	C	T	-0.0157568	0.0021747	4.30830479231789e-13	-0.00442688	0.0243848	0.855942
Tea	non-GBM	rs57462170	3	A	G	0.0191505	0.00340563	1.87464472897408e-08	-0.0297689	0.0393001	0.448766
Tea	non-GBM	rs57631352	19	G	A	-0.0131035	0.00232117	1.6497647983439e-08	-0.00469164	0.0264682	0.859308
Tea	non-GBM	rs6829	13	T	C	-0.0119163	0.00216546	3.73603975907241e-08	0.00657136	0.0249432	0.792201
Tea	non-GBM	rs7757102	6	G	A	-0.0118039	0.00213302	3.13203807202922e-08	0.0116951	0.023976	0.625703
Tea	non-GBM	rs9624470	22	A	G	0.0252071	0.00215485	1.30732266149784e-31	0.0400682	0.0247761	0.105833
Tea	non-GBM	rs9648476	7	A	G	0.0125013	0.00218542	1.06324110787554e-08	0.00770296	0.024671	0.754868
Tea	non-GBM	rs977474	12	T	C	0.0217813	0.00285559	2.3916316171909e-14	0.0576449	0.033955	0.089567
Tea	non-GBM	rs9937354	16	A	G	-0.0140923	0.0021433	4.86375328824778e-11	-0.0385431	0.0240871	0.109563
Water	Glioma	rs10954732	7	A	G	0.0106197	0.00192806	3.6299165285666e-08	0.0244743	0.0194294	0.207795
Water	Glioma	rs11012726	10	C	T	-0.0122411	0.00197942	6.242402167906e-10	0.00933384	0.0194448	0.631214
Water	Glioma	rs11125629	2	G	A	0.0108674	0.00182295	2.50030640102414e-09	-0.0105199	0.0182781	0.564922
Water	Glioma	rs1421085	16	C	T	0.01201	0.00184584	7.6910246834443e-11	-0.0241372	0.0184577	0.190974
Water	Glioma	rs146394874	14	A	C	0.0261419	0.00421977	5.82477850869751e-10	0.0137737	0.0467174	0.768123
Water	Glioma	rs182050989	1	T	C	0.030528	0.00547389	2.446722092406e-08	0.017935	0.0524804	0.732541
Water	Glioma	rs1963510	14	G	A	0.0133068	0.0018195	2.60392952273108e-13	0.00902338	0.0183554	0.623008
Water	Glioma	rs2198234	2	T	G	0.0116702	0.00181594	1.30546305271835e-10	-0.0181598	0.0182024	0.318444
Water	Glioma	rs2229357	12	A	G	-0.0122056	0.00211503	7.88551506427713e-09	0.00648586	0.0214813	0.762705
Water	Glioma	rs2274156	6	T	C	-0.011485	0.00207059	2.91064623709137e-08	-0.00484865	0.0206715	0.814552
Water	Glioma	rs2289292	16	T	C	-0.012769	0.001927	3.44060304832391e-11	-0.00919867	0.0201904	0.64868
Water	Glioma	rs2435200	17	A	G	0.0112139	0.0018384	1.06191258688109e-09	0.016876	0.0187119	0.367117
Water	Glioma	rs2472297	15	T	C	-0.0334187	0.00205714	2.41458056080638e-59	0.0277534	0.0217777	0.202523
Water	Glioma	rs2656285	8	C	T	0.0122418	0.00200721	1.06791891194079e-09	-0.0315293	0.0212548	0.137969
Water	Glioma	rs34940743	14	G	A	-0.0103922	0.00189846	4.39949859888883e-08	-0.000693487	0.0204199	0.972908
Water	Glioma	rs34967813	1	G	A	-0.0120553	0.00195555	7.06349411743565e-10	0.00548991	0.0207186	0.791029
Water	Glioma	rs3746410	20	G	A	0.0168391	0.00225025	7.25272014734571e-14	-0.0288405	0.0221228	0.192352
Water	Glioma	rs3763874	11	A	G	0.0163297	0.00183963	6.89215743773158e-19	0.00477084	0.0194061	0.805804
Water	Glioma	rs3808058	7	T	C	0.0183317	0.00281615	7.54064218622167e-11	-0.0499164	0.0280689	0.0753464
Water	Glioma	rs429358	19	C	T	0.0166809	0.00250899	2.96191205198124e-11	0.0332062	0.0262245	0.205432
Water	Glioma	rs4410790	7	C	T	-0.0308714	0.00187689	8.64451597656947e-61	-0.0016401	0.0187712	0.930375
Water	Glioma	rs4603502	15	C	T	-0.0130724	0.00199292	5.40173370494516e-11	0.0174423	0.019745	0.377031
Water	Glioma	rs56100328	20	G	A	-0.0175542	0.00321669	4.83634272358324e-08	-0.00641502	0.0347655	0.853603
Water	Glioma	rs67174962	5	A	G	-0.0122645	0.00215662	1.2935993411155e-08	-0.00754505	0.0217982	0.729244
Water	Glioma	rs6835325	4	G	T	-0.0118651	0.00197817	1.99739929512015e-09	0.0313043	0.0269671	0.245709
Water	Glioma	rs6844845	4	G	A	-0.021514	0.0038941	3.29920825362605e-08	0.045686	0.0395869	0.248472
Water	Glioma	rs6957745	7	C	T	-0.015292	0.00226217	1.38105125627205e-11	0.01669	0.0320827	0.602913
Water	Glioma	rs7124005	11	T	C	0.0103665	0.00186038	2.51472110542619e-08	0.00162194	0.0190232	0.932054
Water	Glioma	rs7626335	3	C	A	0.0107689	0.00193268	2.51826154735088e-08	0.0121632	0.0194502	0.531738
Water	Glioma	rs782221	1	T	C	-0.0127104	0.00226176	1.9129552764267e-08	-0.0111791	0.0233571	0.63221
Water	Glioma	rs8054636	16	C	T	-0.0103313	0.00185114	2.39074535595018e-08	0.0278311	0.0185466	0.133459
Water	Glioma	rs9414686	9	T	C	0.0147596	0.00240632	8.58684537857794e-10	0.000352679	0.0267203	0.989469
Water	Glioma	rs9830293	3	G	A	0.0190823	0.00347478	3.98180076258009e-08	-0.0639206	0.0352587	0.0698465
Water	Glioma	rs9957088	18	T	C	-0.0118296	0.00208716	1.4464486097304e-08	0.0142046	0.0208378	0.495446
Water	GBM	rs10954732	7	A	G	0.0106197	0.00192806	3.6299165285666e-08	0.0211104	0.0237457	0.373993
Water	GBM	rs11012726	10	C	T	-0.0122411	0.00197942	6.242402167906e-10	-0.00179677	0.0238231	0.939879
Water	GBM	rs11125629	2	G	A	0.0108674	0.00182295	2.50030640102414e-09	8.04412e-05	0.0224537	0.997142
Water	GBM	rs11140831	9	G	A	-0.0123822	0.00183612	1.54427766114453e-11	-0.0296119	0.0223295	0.184795
Water	GBM	rs1421085	16	C	T	0.01201	0.00184584	7.6910246834443e-11	-0.00271838	0.0225726	0.904144
Water	GBM	rs146394874	14	A	C	0.0261419	0.00421977	5.82477850869751e-10	0.00555212	0.0581237	0.9239
Water	GBM	rs182050989	1	T	C	0.030528	0.00547389	2.446722092406e-08	-0.0127042	0.0644555	0.843749
Water	GBM	rs1963510	14	G	A	0.0133068	0.0018195	2.60392952273108e-13	-0.00810331	0.0225689	0.719559
Water	GBM	rs2198234	2	T	G	0.0116702	0.00181594	1.30546305271835e-10	-0.0435593	0.022303	0.0508111
Water	GBM	rs2229357	12	A	G	-0.0122056	0.00211503	7.88551506427713e-09	0.0184571	0.0262669	0.482259
Water	GBM	rs2274156	6	T	C	-0.011485	0.00207059	2.91064623709137e-08	0.00734689	0.0253111	0.771615
Water	GBM	rs2435200	17	A	G	0.0112139	0.0018384	1.06191258688109e-09	0.0202913	0.0231157	0.380044
Water	GBM	rs2472297	15	T	C	-0.0334187	0.00205714	2.41458056080638e-59	0.0313321	0.0268455	0.243159
Water	GBM	rs2656285	8	C	T	0.0122418	0.00200721	1.06791891194079e-09	-0.0345254	0.0260817	0.185589
Water	GBM	rs34940743	14	G	A	-0.0103922	0.00189846	4.39949859888883e-08	0.00555873	0.0252692	0.825887
Water	GBM	rs34967813	1	G	A	-0.0120553	0.00195555	7.06349411743565e-10	-0.00285627	0.0253881	0.910423
Water	GBM	rs3746410	20	G	A	0.0168391	0.00225025	7.25272014734571e-14	-0.0449269	0.0271003	0.0973583
Water	GBM	rs3763874	11	A	G	0.0163297	0.00183963	6.89215743773158e-19	0.0224235	0.0233063	0.33599
Water	GBM	rs3808058	7	T	C	0.0183317	0.00281615	7.54064218622167e-11	-0.033226	0.0341337	0.33035
Water	GBM	rs429358	19	C	T	0.0166809	0.00250899	2.96191205198124e-11	0.0457486	0.0321191	0.154347
Water	GBM	rs4410790	7	C	T	-0.0308714	0.00187689	8.64451597656947e-61	-0.0121869	0.0229809	0.595899
Water	GBM	rs4603502	15	C	T	-0.0130724	0.00199292	5.40173370494516e-11	0.0194983	0.0242538	0.421439
Water	GBM	rs56100328	20	G	A	-0.0175542	0.00321669	4.83634272358324e-08	0.0425576	0.0424902	0.316544
Water	GBM	rs6835325	4	G	T	-0.0118651	0.00197817	1.99739929512015e-09	0.00909841	0.0316103	0.773476
Water	GBM	rs6844845	4	G	A	-0.021514	0.0038941	3.29920825362605e-08	0.036688	0.0490804	0.454757
Water	GBM	rs6957745	7	C	T	-0.015292	0.00226217	1.38105125627205e-11	0.00192875	0.0376429	0.959136
Water	GBM	rs7124005	11	T	C	0.0103665	0.00186038	2.51472110542619e-08	0.00236566	0.0228522	0.91755
Water	GBM	rs7626335	3	C	A	0.0107689	0.00193268	2.51826154735088e-08	0.0184805	0.0238867	0.439123
Water	GBM	rs782221	1	T	C	-0.0127104	0.00226176	1.9129552764267e-08	-0.00859028	0.028599	0.763895
Water	GBM	rs8054636	16	C	T	-0.0103313	0.00185114	2.39074535595018e-08	0.0186572	0.0227543	0.412248
Water	GBM	rs9414686	9	T	C	0.0147596	0.00240632	8.58684537857794e-10	-0.0136111	0.0327191	0.677412
Water	GBM	rs9830293	3	G	A	0.0190823	0.00347478	3.98180076258009e-08	-0.0901535	0.0435202	0.0383092
Water	GBM	rs9957088	18	T	C	-0.0118296	0.00208716	1.4464486097304e-08	0.00404738	0.0256495	0.874618
Water	non-GBM	rs10954732	7	A	G	0.0106197	0.00192806	3.6299165285666e-08	0.031419	0.0256055	0.219808
Water	non-GBM	rs11012726	10	C	T	-0.0122411	0.00197942	6.242402167906e-10	0.0189794	0.0256301	0.45899
Water	non-GBM	rs11125629	2	G	A	0.0108674	0.00182295	2.50030640102414e-09	-0.0197939	0.0240307	0.410115
Water	non-GBM	rs11140831	9	G	A	-0.0123822	0.00183612	1.54427766114453e-11	-0.0397796	0.0239311	0.0964608
Water	non-GBM	rs1421085	16	C	T	0.01201	0.00184584	7.6910246834443e-11	-0.0423066	0.0242776	0.0814003
Water	non-GBM	rs146394874	14	A	C	0.0261419	0.00421977	5.82477850869751e-10	0.0227568	0.0602991	0.705878
Water	non-GBM	rs182050989	1	T	C	0.030528	0.00547389	2.446722092406e-08	0.0428622	0.0697266	0.538741
Water	non-GBM	rs1963510	14	G	A	0.0133068	0.0018195	2.60392952273108e-13	0.0399999	0.02409	0.0968268
Water	non-GBM	rs2198234	2	T	G	0.0116702	0.00181594	1.30546305271835e-10	0.0159411	0.023997	0.5065
Water	non-GBM	rs2229357	12	A	G	-0.0122056	0.00211503	7.88551506427713e-09	-0.00430454	0.0282198	0.878764
Water	non-GBM	rs2274156	6	T	C	-0.011485	0.00207059	2.91064623709137e-08	-0.0224002	0.0271734	0.409745
Water	non-GBM	rs2289292	16	T	C	-0.012769	0.001927	3.44060304832391e-11	0.0318086	0.0264658	0.229413
Water	non-GBM	rs2435200	17	A	G	0.0112139	0.0018384	1.06191258688109e-09	0.0200941	0.0244155	0.410505
Water	non-GBM	rs2472297	15	T	C	-0.0334187	0.00205714	2.41458056080638e-59	0.0263229	0.0287198	0.359384
Water	non-GBM	rs2656285	8	C	T	0.0122418	0.00200721	1.06791891194079e-09	-0.0171021	0.0274048	0.532592
Water	non-GBM	rs34940743	14	G	A	-0.0103922	0.00189846	4.39949859888883e-08	-0.0106613	0.026753	0.690255
Water	non-GBM	rs34967813	1	G	A	-0.0120553	0.00195555	7.06349411743565e-10	0.00471097	0.0272541	0.862767
Water	non-GBM	rs3746410	20	G	A	0.0168391	0.00225025	7.25272014734571e-14	-0.0100895	0.0289667	0.727606
Water	non-GBM	rs3763874	11	A	G	0.0163297	0.00183963	6.89215743773158e-19	-0.00979644	0.025058	0.695833
Water	non-GBM	rs3808058	7	T	C	0.0183317	0.00281615	7.54064218622167e-11	-0.070442	0.0369342	0.0564905
Water	non-GBM	rs429358	19	C	T	0.0166809	0.00250899	2.96191205198124e-11	0.00857232	0.034598	0.804313
Water	non-GBM	rs4410790	7	C	T	-0.0308714	0.00187689	8.64451597656947e-61	0.00419557	0.024728	0.865271
Water	non-GBM	rs4603502	15	C	T	-0.0130724	0.00199292	5.40173370494516e-11	0.020988	0.0258764	0.417315
Water	non-GBM	rs56100328	20	G	A	-0.0175542	0.00321669	4.83634272358324e-08	-0.0513479	0.045861	0.262867
Water	non-GBM	rs67174962	5	A	G	-0.0122645	0.00215662	1.2935993411155e-08	0.0345329	0.0285334	0.226178
Water	non-GBM	rs6835325	4	G	T	-0.0118651	0.00197817	1.99739929512015e-09	0.0575309	0.0355953	0.106041
Water	non-GBM	rs6844845	4	G	A	-0.021514	0.0038941	3.29920825362605e-08	0.0562785	0.0520228	0.279339
Water	non-GBM	rs6957745	7	C	T	-0.015292	0.00226217	1.38105125627205e-11	0.038426	0.0420955	0.361333
Water	non-GBM	rs7124005	11	T	C	0.0103665	0.00186038	2.51472110542619e-08	-0.0273293	0.0244762	0.26418
Water	non-GBM	rs7626335	3	C	A	0.0107689	0.00193268	2.51826154735088e-08	-0.0119666	0.0256536	0.64088
Water	non-GBM	rs782221	1	T	C	-0.0127104	0.00226176	1.9129552764267e-08	-0.0490753	0.0307698	0.11073
Water	non-GBM	rs8054636	16	C	T	-0.0103313	0.00185114	2.39074535595018e-08	0.0386238	0.024416	0.113671
Water	non-GBM	rs9414686	9	T	C	0.0147596	0.00240632	8.58684537857794e-10	0.000660672	0.0349711	0.984927
Water	non-GBM	rs9830293	3	G	A	0.0190823	0.00347478	3.98180076258009e-08	-0.0201618	0.0461016	0.661869
Water	non-GBM	rs9957088	18	T	C	-0.0118296	0.00208716	1.4464486097304e-08	0.0179472	0.0274151	0.512696

## Sheet: Sup_table5
Supplementary Table 5. IVW method and sensitivity analyses for Mendelian randomization analyses of Glioma Subtypes (GBM and Non-GBM) on positive dietary intakes.
Exposure	Outcome	Method	nSNP	b	SE	P value
non_GBM	Alcohol	MR Egger	16	0.00728334341187752	0.00586203254724541	0.234476065847158
non_GBM	Alcohol	Weighted median	16	0.00354268224441081	0.00468959848009281	0.44998860563426
non_GBM	Alcohol	Inverse variance weighted	16	0.000353602938447249	0.00338929539167369	0.91690799800798
non_GBM	Alcohol	Simple mode	16	0.00211695211096555	0.00805910199991084	0.796371995740252
non_GBM	Alcohol	Weighted mode	16	0.00380191877269001	0.00486877006239913	0.44702320478101
non_GBM	Beer	MR Egger	12	-0.0012239	0.00348183729698353	0.732500107722277
non_GBM	Beer	Weighted median	12	-0.00210836	0.00257584489883666	0.413064821283021
non_GBM	Beer	Inverse variance weighted	12	0.000747259149663465	0.00205429643814042	0.716041496185789
non_GBM	Beer	Simple mode	12	0.00102904547330535	0.00515974760819295	0.845559571814973
non_GBM	Beer	Weighted mode	12	-0.00221768	0.00291686724028652	0.463063930386773
GBM	Cooked vegetable	MR Egger	13	0.00673253058944836	0.00538425273389942	0.2370946353044
GBM	Cooked vegetable	Weighted median	13	0.00363879848642982	0.00262591090828188	0.165829949902704
GBM	Cooked vegetable	Inverse variance weighted	13	0.00232561848023189	0.00207978328188051	0.263480595860551
GBM	Cooked vegetable	Simple mode	13	0.00822031176620295	0.00485318395182702	0.116077481682752
GBM	Cooked vegetable	Weighted mode	13	0.00421962995158645	0.00296901119599526	0.180714627480304
